# Supplementary material for: 3β,6β-Diacet­oxy-5,9α-dihy­droxy-5α-cholest-7-en-11-one acetic acid 0.04-solvate
Source: Acta Crystallogr Sect E Struct Rep Online. 2013 May 11;69(Pt 6):o879–80. doi: 10.1107/S1600536813012646 (PMC3685037; doi:10.1107/S1600536813012646)
Supplement: Supplementary file 1 [file e-69-0o879-sup1.cif]

##############################################################################
#                                                                            #
# This CIF contains the data in a paper accepted for publication in          #
# Acta Crystallographica Section E. It conforms to the requirements of       #
# Notes for Authors for Acta Crystallographica Section E, and has been       #
# peer reviewed under the auspices of the IUCr Commission on Journals.       #
#                                                                            #
# Full details of the Crystallographic Information File format               #
# are given in the paper "The Crystallographic Information File (CIF):       #
# a New Standard Archive File for Crystallography" by S. R. Hall, F. H.      #
# Allen and I. D. Brown [Acta Cryst. (1991), A47, 655-685].                  #
#                                                                            #
# The current version of the core CIF dictionary is obtainable from          #
# ftp://ftp.iucr.org/pub/cif_core.dic.                                       #
#                                                                            #
# Software is freely available for graphical display of the structure(s)     #
# in this CIF. For information consult the CIF software page                 #
# http://www.iucr.org/resources/cif/software.                                #
#                                                                            #
# This file may be used for bona fide research purposes within the           #
# scientific community so long as proper attribution is given to the journal # 
# article from which it was obtained.                                        #
#                                                                            #
##############################################################################
data_global
_audit_creation_method     SHELXL-97
_journal_date_recd_electronic     2013-05-03
_journal_date_accepted     2013-05-08
_journal_name_full     'Acta Crystallographica, Section E'
_journal_year     2013
_journal_volume     69
_journal_issue      6
_journal_page_first     o879
_journal_page_last     o880
_journal_paper_category     QO
_journal_paper_doi     10.1107/S1600536813012646
_journal_coeditor_code     KP2452
loop_
    _publ_contact_author_name
    _publ_contact_author_address
    _publ_contact_author_email
    'Roberto Centore'
;
Dipartimento di Scienze Chimiche, Universit\`a di
Napoli 'Federico II', Complesso di Monte S. Angelo, Via
Cinthia, 80126 Napoli, Italy.
;
 'roberto.centore@unina.it'
    'Vincenzo Piccialli'
;
Dipartimento di Scienze Chimiche, Universit\`a di
Napoli 'Federico II', Complesso di Monte S. Angelo, Via
Cinthia, 80126 Napoli, Italy.
;
 'vinpicci@unina.it'
_publ_section_title
;
3\b,6\b-Diacetoxy-5,9\a-dihydroxy-5\a-cholest-7-en-11-one acetic acid
0.04-solvate
;
loop_
    _publ_author_name
    _publ_author_address
    'Vincenzo Piccialli'
;
Dipartimento di Scienze Chimiche,
Universit\`a degli Studi di Napoli 'Federico II',
Complesso di Monte S. Angelo,
Via Cinthia, 80126 Napoli, Italy
;
    'Giorgia Oliviero'
;
Dipartimento di Scienze Chimiche,
Universit\`a degli Studi di Napoli 'Federico II',
Complesso di Monte S. Angelo,
Via Cinthia, 80126 Napoli, Italy
;
    'Nicola Borbone'
;
Dipartimento di Scienze Chimiche,
Universit\`a degli Studi di Napoli 'Federico II',
Complesso di Monte S. Angelo,
Via Cinthia, 80126 Napoli, Italy
;
    'Roberto Centore'
;
Dipartimento di Scienze Chimiche,
Universit\`a degli Studi di Napoli 'Federico II',
Complesso di Monte S. Angelo,
Via Cinthia, 80126 Napoli, Italy
;
    'Angela Tuzi'
;
Dipartimento di Scienze Chimiche,
Universit\`a degli Studi di Napoli 'Federico II',
Complesso di Monte S. Angelo,
Via Cinthia, 80126 Napoli, Italy
;
data_I
_audit_creation_method     SHELXL-97
_chemical_name_systematic
;
3\b,6\b-Diacetoxy-5,9\a-dihydroxy-5\a-cholest-7-en-11-one acetic acid
0.04-solvate
;
_chemical_formula_moiety     'C31 H48 O7, 0.04(C2 H4 O2)'
_chemical_formula_sum     'C31.09 H48.18 O7.09'
_chemical_formula_iupac     'C31 H48 O7, 0.04C2 H4 O2'
_chemical_formula_weight     535.45
_symmetry_cell_setting     orthorhombic
_symmetry_space_group_name_H-M     'P 21 21 21'
_symmetry_space_group_name_Hall     'P 2ac 2ab'
loop_
    _symmetry_equiv_pos_as_xyz
    'x, y, z'
    '-x+1/2, -y, z+1/2'
    'x+1/2, -y+1/2, -z'
    '-x, y+1/2, -z+1/2'
_cell_length_a     10.242(2)
_cell_length_b     28.556(5)
_cell_length_c     30.214(6)
_cell_angle_alpha     90.00
_cell_angle_beta     90.00
_cell_angle_gamma     90.00
_cell_volume     8837(3)
_cell_formula_units_Z     12
_cell_measurement_reflns_used     454
_cell_measurement_theta_min     4.899
_cell_measurement_theta_max     20.839
_cell_measurement_temperature     173(2)
_exptl_crystal_description     block
_exptl_crystal_colour     colorless
_exptl_crystal_size_max     0.45
_exptl_crystal_size_mid     0.30
_exptl_crystal_size_min     0.17
_exptl_crystal_density_diffrn     1.207
_exptl_crystal_density_method     'not measured'
_exptl_crystal_F_000     3498
_exptl_absorpt_coefficient_mu     0.084
_exptl_absorpt_correction_type     multi-scan
_exptl_absorpt_process_details
;
(SADABS; Bruker, 2001)
;
_exptl_absorpt_correction_T_min     0.9632
_exptl_absorpt_correction_T_max     0.9859
_diffrn_ambient_temperature     173(2)
_diffrn_radiation_type     MoK\a
_diffrn_radiation_wavelength     0.71073
_diffrn_radiation_source     'normal-focus sealed tube'
_diffrn_radiation_monochromator     graphite
_diffrn_measurement_device_type     'Bruker--Nonius KappaCCD'
_diffrn_measurement_device     'four-circle diffractometer'
_diffrn_measurement_method
;
CCD rotation images, thick slices
;
_diffrn_detector_area_resol_mean     9
_diffrn_reflns_number     82574
_diffrn_reflns_av_R_equivalents     0.0970
_diffrn_reflns_av_sigmaI/netI     0.0796
_diffrn_reflns_theta_min     2.10
_diffrn_reflns_theta_max     27.50
_diffrn_reflns_theta_full     27.50
_diffrn_measured_fraction_theta_max     0.995
_diffrn_measured_fraction_theta_full     0.995
_diffrn_reflns_limit_h_min     -13
_diffrn_reflns_limit_h_max     13
_diffrn_reflns_limit_k_min     -35
_diffrn_reflns_limit_k_max     37
_diffrn_reflns_limit_l_min     -39
_diffrn_reflns_limit_l_max     38
_refine_special_details
;
Refinement of <i>F</i>^2^ against ALL reflections. The weighted <i>R</i>-factor
<i>wR</i> and goodness of fit <i>S</i> are based on <i>F</i>^2^, conventional
<i>R</i>-factors <i>R</i> are based on <i>F</i>, with <i>F</i> set to zero for
negative <i>F</i>^2^. The threshold expression of <i>F</i>^2^ >
\s(<i>F</i>^2^) is used only for calculating <i>R</i>-factors(gt) <i>etc</i>.
and is not relevant to the choice of reflections for refinement.
<i>R</i>-factors based on <i>F</i>^2^ are statistically about twice as large
as those based on <i>F</i>, and <i>R</i>- factors based on ALL data will be
even larger.
;
_reflns_number_total     11048
_reflns_number_gt     6969
_reflns_threshold_expression     I>2\s(I)
_refine_ls_structure_factor_coef     Fsqd
_refine_ls_matrix_type     full
_refine_ls_R_factor_all     0.1225
_refine_ls_R_factor_gt     0.0627
_refine_ls_wR_factor_gt     0.1550
_refine_ls_wR_factor_ref     0.1850
_refine_ls_goodness_of_fit_ref     0.997
_refine_ls_restrained_S_all     0.997
_refine_ls_number_reflns     11048
_refine_ls_number_parameters     1072
_refine_ls_number_restraints     13
_refine_ls_hydrogen_treatment     constr
_refine_ls_weighting_scheme     calc
_refine_ls_weighting_details
         'calc w=1/[\s^2^(Fo^2^)+(0.1168P)^2^+0.0000P] where P=(Fo^2^+2Fc^2^)/3'
_atom_sites_solution_hydrogens     geom
_atom_sites_solution_primary     direct
_atom_sites_solution_secondary     difmap
_refine_ls_shift/su_max     0.004
_refine_ls_shift/su_mean     0.000
_refine_diff_density_max     0.294
_refine_diff_density_min     -0.305
_refine_ls_extinction_method     none
loop_
    _atom_type_symbol
    _atom_type_description
    _atom_type_scat_dispersion_real
    _atom_type_scat_dispersion_imag
    _atom_type_scat_source
    'C' 'C' 0.0033 0.0016
                         'International Tables Vol C Tables 4.2.6.8 and 6.1.1.4'
    'H' 'H' 0.0000 0.0000
                         'International Tables Vol C Tables 4.2.6.8 and 6.1.1.4'
    'O' 'O' 0.0106 0.0060
                         'International Tables Vol C Tables 4.2.6.8 and 6.1.1.4'
_computing_data_collection     '<i>COLLECT</i> (Nonius, 1999)'
_computing_cell_refinement     'DIRAX/LSQ (Duisenberg <i>et al.</i>, 2000)'
_computing_data_reduction
;
EvalCCD (Duisenberg <i>et al.</i>, 2003) and SADABS (Bruker,
2001)
;
_computing_structure_solution     'SIR97 (Altomare <i>et al.</i>, 1999)'
_computing_structure_refinement     'SHELXL97 (Sheldrick, 2008)'
_computing_molecular_graphics
;
ORTEP-3 for Windows (Farrugia, 2012) and <i>Mercury</i> (Macrae <i>et
al.</i>, 2006)
;
_computing_publication_material
;
WinGX (Farrugia, 2012)
;
loop_
    _atom_site_type_symbol
    _atom_site_label
    _atom_site_fract_x
    _atom_site_fract_y
    _atom_site_fract_z
    _atom_site_U_iso_or_equiv
    _atom_site_adp_type
    _atom_site_calc_flag
    _atom_site_refinement_flags
    _atom_site_occupancy
    _atom_site_symmetry_multiplicity
    _atom_site_disorder_assembly
    _atom_site_disorder_group
    C C1A 0.9865(4) 0.37429(15) 0.18977(14) 0.0322(10) Uani d . 1 1 . .
    H H1A1 1.0372 0.3464 0.1988 0.039 Uiso calc R 1 1 . .
    H H1A2 1.0378 0.3913 0.1671 0.039 Uiso calc R 1 1 . .
    C C1B 0.2980(5) 0.42430(15) 0.42610(15) 0.0399(11) Uani d . 1 1 . .
    H H1B1 0.2578 0.4507 0.4423 0.048 Uiso calc R 1 1 . .
    H H1B2 0.2267 0.4051 0.4134 0.048 Uiso calc R 1 1 . .
    C C1C 0.2794(4) 0.11749(15) 0.36525(15) 0.0387(11) Uani d . 1 1 . .
    H H1C1 0.2328 0.0900 0.3531 0.046 Uiso calc R 1 1 . .
    H H1C2 0.2144 0.1373 0.3807 0.046 Uiso calc R 1 1 . .
    C C2A 0.9669(4) 0.40597(15) 0.22994(14) 0.0350(10) Uani d . 1 1 . .
    H H2A1 0.9209 0.3884 0.2535 0.042 Uiso calc R 1 1 . .
    H H2A2 1.0530 0.4158 0.2416 0.042 Uiso calc R 1 1 . .
    C C2B 0.3766(5) 0.39443(16) 0.45845(17) 0.0464(12) Uani d . 1 1 . .
    H H2B1 0.4440 0.4140 0.4729 0.056 Uiso calc R 1 1 . .
    H H2B2 0.3180 0.3821 0.4818 0.056 Uiso calc R 1 1 . .
    C C2C 0.3383(5) 0.14542(15) 0.32700(16) 0.0412(11) Uani d . 1 1 . .
    H H2C1 0.3995 0.1254 0.3101 0.049 Uiso calc R 1 1 . .
    H H2C2 0.2682 0.1558 0.3067 0.049 Uiso calc R 1 1 . .
    C C3A 0.8882(5) 0.44887(14) 0.21755(14) 0.0339(10) Uani d . 1 1 . .
    H H3A 0.9384 0.4685 0.1961 0.041 Uiso calc R 1 1 . .
    C C3B 0.4408(4) 0.35442(15) 0.43489(16) 0.0381(11) Uani d . 1 1 . .
    H H3B 0.3728 0.3323 0.4236 0.046 Uiso calc R 1 1 . .
    C C3C 0.4097(5) 0.18743(15) 0.34513(15) 0.0378(11) Uani d . 1 1 . .
    H H3C 0.3463 0.2097 0.3589 0.045 Uiso calc R 1 1 . .
    C C4A 0.7591(4) 0.43526(14) 0.19780(14) 0.0313(9) Uani d . 1 1 . .
    H H4A1 0.7122 0.4638 0.1882 0.038 Uiso calc R 1 1 . .
    H H4A2 0.7054 0.4196 0.2206 0.038 Uiso calc R 1 1 . .
    C C4B 0.5264(4) 0.37100(14) 0.39673(14) 0.0331(10) Uani d . 1 1 . .
    H H4B1 0.5617 0.3434 0.3809 0.040 Uiso calc R 1 1 . .
    H H4B2 0.6011 0.3890 0.4087 0.040 Uiso calc R 1 1 . .
    C C4C 0.5132(4) 0.17375(14) 0.37843(14) 0.0347(10) Uani d . 1 1 . .
    H H4C1 0.5532 0.2024 0.3909 0.042 Uiso calc R 1 1 . .
    H H4C2 0.5827 0.1558 0.3632 0.042 Uiso calc R 1 1 . .
    C C5A 0.7760(4) 0.40225(14) 0.15796(13) 0.0304(9) Uani d . 1 1 . .
    C C5B 0.4507(4) 0.40168(14) 0.36422(14) 0.0306(9) Uani d . 1 1 . .
    C C5C 0.4572(4) 0.14427(14) 0.41599(15) 0.0332(10) Uani d . 1 1 . .
    C C6A 0.6421(4) 0.39143(14) 0.13707(14) 0.0333(10) Uani d . 1 1 . .
    H H6A 0.6097 0.4204 0.1221 0.040 Uiso calc R 1 1 . .
    C C6B 0.5359(4) 0.41803(15) 0.32564(14) 0.0313(10) Uani d . 1 1 . .
    H H6B 0.5444 0.3912 0.3045 0.038 Uiso calc R 1 1 . .
    C C6C 0.5675(5) 0.13146(16) 0.44961(15) 0.0414(12) Uani d . 1 1 . .
    H H6C 0.5861 0.1600 0.4678 0.050 Uiso calc R 1 1 . .
    C C7A 0.6504(4) 0.35362(14) 0.10349(14) 0.0325(10) Uani d . 1 1 . .
    H H7A 0.5759 0.3480 0.0856 0.039 Uiso calc R 1 1 . .
    C C7B 0.4826(4) 0.45851(15) 0.30054(14) 0.0349(10) Uani d . 1 1 . .
    H H7B 0.5292 0.4685 0.2750 0.042 Uiso calc R 1 1 . .
    C C7C 0.5268(5) 0.09265(16) 0.48091(15) 0.0400(11) Uani d . 1 1 . .
    H H7C 0.5836 0.0851 0.5047 0.048 Uiso calc R 1 1 . .
    C C8A 0.7566(4) 0.32687(13) 0.09680(13) 0.0292(9) Uani d . 1 1 . .
    C C8B 0.3742(4) 0.48185(14) 0.31118(14) 0.0308(9) Uani d . 1 1 . .
    C C8C 0.4142(4) 0.06810(14) 0.47696(13) 0.0313(10) Uani d . 1 1 . .
    C C9A 0.8781(4) 0.32994(13) 0.12531(13) 0.0279(9) Uani d . 1 1 . .
    C C9B 0.2987(4) 0.47081(14) 0.35379(14) 0.0318(10) Uani d . 1 1 . .
    C C9C 0.3169(4) 0.07645(13) 0.43965(14) 0.0313(10) Uani d . 1 1 . .
    C C10A 0.8560(4) 0.35833(13) 0.16923(13) 0.0271(9) Uani d . 1 1 . .
    C C10B 0.3832(4) 0.44372(14) 0.38819(14) 0.0321(10) Uani d . 1 1 . .
    C C10C 0.3815(4) 0.10057(13) 0.39901(14) 0.0291(9) Uani d . 1 1 . .
    C C11A 0.9371(4) 0.28079(14) 0.13319(14) 0.0302(9) Uani d . 1 1 . .
    C C11B 0.2357(4) 0.51585(14) 0.37272(15) 0.0372(11) Uani d . 1 1 . .
    C C11C 0.2459(4) 0.02994(14) 0.42841(14) 0.0335(10) Uani d . 1 1 . .
    C C12A 0.9345(5) 0.24626(14) 0.09543(14) 0.0337(10) Uani d . 1 1 . .
    H H12A 0.9578 0.2148 0.1068 0.040 Uiso calc R 1 1 . .
    H H12B 1.0012 0.2554 0.0733 0.040 Uiso calc R 1 1 . .
    C C12B 0.1645(5) 0.54625(15) 0.33994(15) 0.0398(11) Uani d . 1 1 . .
    H H12C 0.1281 0.5741 0.3551 0.048 Uiso calc R 1 1 . .
    H H12D 0.0913 0.5285 0.3266 0.048 Uiso calc R 1 1 . .
    C C12C 0.1979(5) 0.00168(15) 0.46683(15) 0.0377(11) Uani d . 1 1 . .
    H H12E 0.1541 -0.0270 0.4561 0.045 Uiso calc R 1 1 . .
    H H12F 0.1339 0.0201 0.4841 0.045 Uiso calc R 1 1 . .
    C C13A 0.8006(4) 0.24362(13) 0.07263(13) 0.0301(9) Uani d . 1 1 . .
    C C13B 0.2604(4) 0.56181(14) 0.30351(14) 0.0316(9) Uani d . 1 1 . .
    C C13C 0.3142(4) -0.01141(14) 0.49610(14) 0.0312(10) Uani d . 1 1 . .
    C C14A 0.7657(4) 0.29391(13) 0.05852(13) 0.0303(9) Uani d . 1 1 . .
    H H14A 0.8397 0.3052 0.0398 0.036 Uiso calc R 1 1 . .
    C C14B 0.3091(4) 0.51648(15) 0.28100(13) 0.0337(10) Uani d . 1 1 . .
    H H14B 0.2292 0.5004 0.2695 0.040 Uiso calc R 1 1 . .
    C C14C 0.3758(5) 0.03435(14) 0.51265(14) 0.0346(10) Uani d . 1 1 . .
    H H14C 0.3049 0.0505 0.5295 0.041 Uiso calc R 1 1 . .
    C C15A 0.6501(5) 0.28780(15) 0.02776(15) 0.0413(11) Uani d . 1 1 . .
    H H15A 0.6434 0.3144 0.0068 0.050 Uiso calc R 1 1 . .
    H H15B 0.5676 0.2854 0.0447 0.050 Uiso calc R 1 1 . .
    C C15B 0.3821(5) 0.53441(16) 0.24014(15) 0.0462(12) Uani d . 1 1 . .
    H H15E 0.3842 0.5104 0.2165 0.055 Uiso calc R 1 1 . .
    H H15F 0.4727 0.5434 0.2477 0.055 Uiso calc R 1 1 . .
    C C15C 0.4737(5) 0.01892(15) 0.54743(14) 0.0379(10) Uani d . 1 1 . .
    H H15C 0.4911 0.0443 0.5689 0.046 Uiso calc R 1 1 . .
    H H15D 0.5571 0.0091 0.5337 0.046 Uiso calc R 1 1 . .
    C C16A 0.6796(5) 0.24186(15) 0.00312(15) 0.0400(11) Uani d . 1 1 . .
    H H16A 0.7032 0.2484 -0.0280 0.048 Uiso calc R 1 1 . .
    H H16B 0.6020 0.2212 0.0034 0.048 Uiso calc R 1 1 . .
    C C16B 0.3010(5) 0.57762(17) 0.22566(15) 0.0456(12) Uani d . 1 1 . .
    H H16C 0.3587 0.6051 0.2214 0.055 Uiso calc R 1 1 . .
    H H16D 0.2553 0.5711 0.1975 0.055 Uiso calc R 1 1 . .
    C C16C 0.4055(5) -0.02247(16) 0.56966(15) 0.0399(11) Uani d . 1 1 . .
    H H16E 0.3782 -0.0139 0.6000 0.048 Uiso calc R 1 1 . .
    H H16F 0.4654 -0.0496 0.5714 0.048 Uiso calc R 1 1 . .
    C C17A 0.7960(4) 0.21796(14) 0.02762(13) 0.0316(10) Uani d . 1 1 . .
    H H17A 0.8774 0.2264 0.0112 0.038 Uiso calc R 1 1 . .
    C C17B 0.2012(5) 0.58737(15) 0.26287(14) 0.0365(10) Uani d . 1 1 . .
    H H17B 0.1193 0.5703 0.2548 0.044 Uiso calc R 1 1 . .
    C C17C 0.2833(4) -0.03506(14) 0.54091(13) 0.0322(10) Uani d . 1 1 . .
    H H17C 0.2075 -0.0178 0.5539 0.039 Uiso calc R 1 1 . .
    C C18A 0.7001(5) 0.22420(14) 0.10532(14) 0.0358(10) Uani d . 1 1 . .
    H H18A 0.7248 0.1923 0.1139 0.054 Uiso calc R 1 1 . .
    H H18B 0.6138 0.2237 0.0913 0.054 Uiso calc R 1 1 . .
    H H18C 0.6972 0.2442 0.1317 0.054 Uiso calc R 1 1 . .
    C C18B 0.3712(5) 0.58937(16) 0.32442(16) 0.0415(11) Uani d . 1 1 . .
    H H18D 0.4292 0.6012 0.3012 0.062 Uiso calc R 1 1 . .
    H H18E 0.4206 0.5689 0.3444 0.062 Uiso calc R 1 1 . .
    H H18F 0.3353 0.6158 0.3412 0.062 Uiso calc R 1 1 . .
    C C18C 0.4115(5) -0.04103(15) 0.47005(15) 0.0371(11) Uani d . 1 1 . .
    H H18G 0.4505 -0.0220 0.4465 0.056 Uiso calc R 1 1 . .
    H H18H 0.3661 -0.0679 0.4569 0.056 Uiso calc R 1 1 . .
    H H18I 0.4802 -0.0522 0.4900 0.056 Uiso calc R 1 1 . .
    C C19A 0.7801(4) 0.32707(14) 0.20199(13) 0.0320(10) Uani d . 1 1 . .
    H H19G 0.8397 0.3041 0.2151 0.048 Uiso calc R 1 1 . .
    H H19H 0.7100 0.3107 0.1862 0.048 Uiso calc R 1 1 . .
    H H19I 0.7424 0.3466 0.2254 0.048 Uiso calc R 1 1 . .
    C C19B 0.4890(4) 0.47704(15) 0.40673(15) 0.0362(10) Uani d . 1 1 . .
    H H19A 0.5268 0.4953 0.3825 0.054 Uiso calc R 1 1 . .
    H H19B 0.5578 0.4586 0.4211 0.054 Uiso calc R 1 1 . .
    H H19C 0.4495 0.4983 0.4284 0.054 Uiso calc R 1 1 . .
    C C19C 0.4764(4) 0.06638(14) 0.37703(14) 0.0330(10) Uani d . 1 1 . .
    H H19D 0.5222 0.0484 0.3999 0.050 Uiso calc R 1 1 . .
    H H19E 0.5401 0.0839 0.3594 0.050 Uiso calc R 1 1 . .
    H H19F 0.4278 0.0450 0.3578 0.050 Uiso calc R 1 1 . .
    C C20A 0.7851(5) 0.16422(14) 0.02699(14) 0.0345(10) Uani d . 1 1 . .
    H H20A 0.6988 0.1557 0.0402 0.041 Uiso calc R 1 1 . .
    C C20B 0.1652(5) 0.63964(15) 0.26693(15) 0.0405(11) Uani d D 1 1 . .
    H H20B 0.2476 0.6575 0.2725 0.049 Uiso calc R 1 1 . .
    C C20C 0.2483(5) -0.08717(14) 0.54216(13) 0.0338(10) Uani d . 1 1 . .
    H H20C 0.3233 -0.1049 0.5293 0.041 Uiso calc R 1 1 . .
    C C21A 0.8898(5) 0.14014(15) 0.05398(16) 0.0425(12) Uani d . 1 1 . .
    H H21D 0.8852 0.1063 0.0491 0.064 Uiso calc R 1 1 . .
    H H21E 0.8762 0.1468 0.0855 0.064 Uiso calc R 1 1 . .
    H H21F 0.9758 0.1517 0.0449 0.064 Uiso calc R 1 1 . .
    C C21B 0.0726(6) 0.64996(17) 0.30456(17) 0.0556(14) Uani d . 1 1 . .
    H H21G -0.0058 0.6305 0.3015 0.083 Uiso calc R 1 1 . .
    H H21H 0.0479 0.6831 0.3038 0.083 Uiso calc R 1 1 . .
    H H21I 0.1155 0.6429 0.3328 0.083 Uiso calc R 1 1 . .
    C C21C 0.1283(5) -0.09820(17) 0.51466(17) 0.0514(13) Uani d . 1 1 . .
    H H21A 0.0565 -0.0776 0.5235 0.077 Uiso calc R 1 1 . .
    H H21B 0.1028 -0.1309 0.5194 0.077 Uiso calc R 1 1 . .
    H H21C 0.1480 -0.0933 0.4833 0.077 Uiso calc R 1 1 . .
    C C22A 0.7871(5) 0.14571(15) -0.02089(14) 0.0398(11) Uani d . 1 1 . .
    H H22A 0.7386 0.1678 -0.0401 0.048 Uiso calc R 1 1 . .
    H H22B 0.8785 0.1446 -0.0315 0.048 Uiso calc R 1 1 . .
    C C22B 0.1075(5) 0.65710(16) 0.22319(15) 0.0452(12) Uani d D 1 1 B .
    H H22C 0.1710 0.6504 0.1993 0.054 Uiso calc R 1 1 . .
    H H22D 0.0277 0.6388 0.2168 0.054 Uiso calc R 1 1 . .
    C C22C 0.2307(5) -0.10359(16) 0.59008(15) 0.0448(12) Uani d . 1 1 . .
    H H22E 0.3114 -0.0960 0.6066 0.054 Uiso calc R 1 1 . .
    H H22F 0.1589 -0.0852 0.6035 0.054 Uiso calc R 1 1 . .
    C C23A 0.7274(5) 0.09747(15) -0.02517(15) 0.0400(11) Uani d . 1 1 . .
    H H23A 0.6339 0.0995 -0.0171 0.048 Uiso calc R 1 1 . .
    H H23B 0.7702 0.0764 -0.0035 0.048 Uiso calc R 1 1 . .
    C C23B 0.0727(6) 0.70907(17) 0.22135(18) 0.0574(14) Uani d . 1 1 . .
    H H23C 0.0047 0.7155 0.2438 0.069 Uiso calc R 1 1 A 1
    H H23D 0.1510 0.7276 0.2294 0.069 Uiso calc R 1 1 A 1
    C C23C 0.2013(6) -0.15500(17) 0.59671(15) 0.0489(13) Uani d . 1 1 . .
    H H23E 0.1117 -0.1613 0.5859 0.059 Uiso calc R 1 1 . .
    H H23F 0.2621 -0.1734 0.5781 0.059 Uiso calc R 1 1 . .
    C C24A 0.7379(5) 0.07539(15) -0.07094(15) 0.0390(11) Uani d . 1 1 . .
    H H24A 0.8298 0.0661 -0.0761 0.047 Uiso calc R 1 1 . .
    H H24B 0.7149 0.0992 -0.0934 0.047 Uiso calc R 1 1 . .
    C C24C 0.2115(6) -0.17211(19) 0.64309(16) 0.0576(14) Uani d D 1 1 . .
    H H24C 0.3048 -0.1700 0.6514 0.069 Uiso calc R 1 1 . .
    H H24D 0.1644 -0.1492 0.6618 0.069 Uiso calc R 1 1 . .
    C C25A 0.6507(5) 0.03259(15) -0.07753(16) 0.0434(12) Uani d . 1 1 . .
    H H25A 0.5581 0.0430 -0.0739 0.052 Uiso calc R 1 1 . .
    C C25C 0.1671(10) -0.2182(2) 0.65672(18) 0.089(2) Uani d D 1 1 . .
    H H25C 0.0708 -0.2128 0.6589 0.107 Uiso calc R 1 1 . .
    C C26A 0.6777(6) -0.00509(17) -0.04207(17) 0.0555(15) Uani d . 1 1 . .
    H H26A 0.6203 -0.0320 -0.0470 0.083 Uiso calc R 1 1 . .
    H H26B 0.6611 0.0080 -0.0126 0.083 Uiso calc R 1 1 . .
    H H26C 0.7690 -0.0151 -0.0441 0.083 Uiso calc R 1 1 . .
    C C26C 0.1710(7) -0.25678(18) 0.6255(2) 0.0674(17) Uani d D 1 1 . .
    H H26D 0.1382 -0.2462 0.5967 0.101 Uiso calc R 1 1 . .
    H H26E 0.1164 -0.2825 0.6364 0.101 Uiso calc R 1 1 . .
    H H26F 0.2612 -0.2677 0.6223 0.101 Uiso calc R 1 1 . .
    C C27A 0.6643(5) 0.01231(17) -0.12347(16) 0.0507(13) Uani d . 1 1 . .
    H H27A 0.6442 0.0365 -0.1455 0.076 Uiso calc R 1 1 . .
    H H27B 0.6036 -0.0140 -0.1269 0.076 Uiso calc R 1 1 . .
    H H27C 0.7540 0.0012 -0.1278 0.076 Uiso calc R 1 1 . .
    C C27C 0.1988(7) -0.2302(2) 0.70375(18) 0.0783(19) Uani d . 1 1 . .
    H H27G 0.1487 -0.2578 0.7128 0.117 Uiso calc R 1 1 . .
    H H27H 0.1762 -0.2037 0.7229 0.117 Uiso calc R 1 1 . .
    H H27I 0.2924 -0.2368 0.7064 0.117 Uiso calc R 1 1 . .
    C C28A 0.8326(5) 0.52074(17) 0.25385(17) 0.0476(13) Uani d . 1 1 . .
    C C28B 0.5104(5) 0.28518(15) 0.47368(15) 0.0376(11) Uani d D 1 1 . .
    C C28C 0.4840(5) 0.25682(15) 0.30774(16) 0.0382(11) Uani d . 1 1 . .
    C C29A 0.7923(6) 0.54130(17) 0.29682(17) 0.0516(13) Uani d . 1 1 . .
    H H29A 0.7662 0.5740 0.2924 0.077 Uiso calc R 1 1 . .
    H H29B 0.8656 0.5400 0.3176 0.077 Uiso calc R 1 1 . .
    H H29C 0.7185 0.5235 0.3088 0.077 Uiso calc R 1 1 . .
    C C29B 0.5981(6) 0.26760(17) 0.50848(18) 0.0584(15) Uani d D 1 1 . .
    H H29D 0.6506 0.2935 0.5201 0.088 Uiso calc R 1 1 . .
    H H29E 0.6560 0.2437 0.4960 0.088 Uiso calc R 1 1 . .
    H H29F 0.5463 0.2539 0.5325 0.088 Uiso calc R 1 1 . .
    C C29C 0.5692(6) 0.27443(18) 0.27093(18) 0.0546(14) Uani d . 1 1 . .
    H H29G 0.5257 0.3006 0.2560 0.082 Uiso calc R 1 1 . .
    H H29H 0.5846 0.2491 0.2497 0.082 Uiso calc R 1 1 . .
    H H29I 0.6527 0.2851 0.2831 0.082 Uiso calc R 1 1 . .
    C C30A 0.4499(5) 0.40755(19) 0.17975(17) 0.0444(12) Uani d . 1 1 . .
    C C30B 0.7633(4) 0.39888(16) 0.33229(15) 0.0356(10) Uani d . 1 1 . .
    C C30C 0.7866(5) 0.14783(18) 0.43033(16) 0.0459(13) Uani d . 1 1 . .
    C C31A 0.3517(5) 0.3866(2) 0.20930(19) 0.0591(15) Uani d . 1 1 . .
    H H31G 0.3120 0.4111 0.2275 0.089 Uiso calc R 1 1 . .
    H H31H 0.3937 0.3634 0.2285 0.089 Uiso calc R 1 1 . .
    H H31I 0.2839 0.3713 0.1915 0.089 Uiso calc R 1 1 . .
    C C31B 0.8882(5) 0.41365(19) 0.35334(18) 0.0481(13) Uani d . 1 1 . .
    H H31A 0.8761 0.4440 0.3679 0.072 Uiso calc R 1 1 . .
    H H31B 0.9562 0.4163 0.3307 0.072 Uiso calc R 1 1 . .
    H H31C 0.9145 0.3903 0.3754 0.072 Uiso calc R 1 1 . .
    C C31C 0.9060(5) 0.12716(19) 0.40886(19) 0.0561(14) Uani d . 1 1 . .
    H H31D 0.9778 0.1498 0.4102 0.084 Uiso calc R 1 1 . .
    H H31E 0.8867 0.1197 0.3779 0.084 Uiso calc R 1 1 . .
    H H31F 0.9312 0.0985 0.4245 0.084 Uiso calc R 1 1 . .
    O O1A 0.8478(3) 0.42643(9) 0.12391(9) 0.0362(7) Uani d . 1 1 . .
    H H1AO 0.8232 0.4582 0.1187 0.043 Uiso d R 1 1 . .
    O O1B 0.3478(3) 0.37467(10) 0.34475(11) 0.0405(8) Uani d . 1 1 . .
    H H1BO 0.3667 0.3476 0.3413 0.049 Uiso d R 1 1 . .
    O O1C 0.3636(3) 0.17171(10) 0.43997(11) 0.0485(9) Uani d . 1 1 . .
    H H1CO 0.3892 0.2013 0.4438 0.058 Uiso d R 1 1 . .
    O O2A 0.9809(3) 0.34985(10) 0.09829(9) 0.0361(7) Uani d . 1 1 . .
    H H2AO 0.9555 0.3810 0.0977 0.043 Uiso d R 1 1 . .
    O O2B 0.1830(3) 0.44513(11) 0.34136(12) 0.0452(8) Uani d . 1 1 . .
    H H2BO 0.2168 0.4162 0.3403 0.054 Uiso d R 1 1 . .
    O O2C 0.2089(3) 0.10155(11) 0.45839(11) 0.0462(8) Uani d . 1 1 . .
    H H2CO 0.2334 0.1372 0.4608 0.055 Uiso d R 1 1 . .
    O O3A 0.9891(3) 0.27009(10) 0.16771(11) 0.0440(8) Uani d . 1 1 . .
    O O3B 0.2412(4) 0.52654(11) 0.41166(11) 0.0510(9) Uani d . 1 1 . .
    O O3C 0.2310(3) 0.01689(11) 0.39123(10) 0.0456(8) Uani d . 1 1 . .
    O O4A 0.8634(3) 0.47536(10) 0.25800(9) 0.0385(7) Uani d . 1 1 . .
    O O4B 0.5250(3) 0.33030(10) 0.46650(10) 0.0407(8) Uani d . 1 1 . .
    O O4C 0.4774(3) 0.21033(10) 0.30791(10) 0.0427(8) Uani d . 1 1 . .
    O O5A 0.8372(6) 0.54073(13) 0.21993(13) 0.0853(16) Uani d . 1 1 . .
    O O5B 0.4347(4) 0.26170(11) 0.45286(13) 0.0602(10) Uani d . 1 1 . .
    O O5C 0.4292(4) 0.28112(11) 0.33343(13) 0.0537(9) Uani d . 1 1 . .
    O O6A 0.5444(3) 0.37677(11) 0.16954(10) 0.0388(7) Uani d . 1 1 . .
    O O6B 0.6680(3) 0.43061(10) 0.34042(10) 0.0352(7) Uani d . 1 1 . .
    O O6C 0.6855(3) 0.11783(10) 0.42892(10) 0.0400(8) Uani d . 1 1 . .
    O O7A 0.4481(4) 0.44727(14) 0.16561(14) 0.0640(11) Uani d . 1 1 . .
    O O7B 0.7464(3) 0.36348(11) 0.31171(11) 0.0467(8) Uani d . 1 1 . .
    O O7C 0.7797(4) 0.18617(13) 0.44649(14) 0.0630(11) Uani d . 1 1 . .
    C C24B 0.0242(7) 0.72549(18) 0.17701(16) 0.0579(15) Uani d PD 0.869(5) 1 B 1
    H H24E -0.0579 0.7085 0.1705 0.069 Uiso calc PR 0.869(5) 1 B 1
    H H24F 0.0889 0.7159 0.1544 0.069 Uiso calc PR 0.869(5) 1 B 1
    C C25B -0.0018(7) 0.77782(19) 0.17113(19) 0.0556(17) Uani d PD 0.869(5) 1 B
                                                                               1
    H H25B 0.0825 0.7949 0.1752 0.067 Uiso calc PR 0.869(5) 1 B 1
    C C26B -0.0958(7) 0.7950(2) 0.2048(2) 0.079(2) Uani d PD 0.869(5) 1 B 1
    H H26G -0.1791 0.7785 0.2014 0.118 Uiso calc PR 0.869(5) 1 B 1
    H H26H -0.1097 0.8287 0.2008 0.118 Uiso calc PR 0.869(5) 1 B 1
    H H26I -0.0607 0.7892 0.2345 0.118 Uiso calc PR 0.869(5) 1 B 1
    C C27B -0.0514(10) 0.7879(2) 0.1256(2) 0.085(3) Uani d PD 0.869(5) 1 B 1
    H H27D -0.1186 0.7650 0.1177 0.128 Uiso calc PR 0.869(5) 1 B 1
    H H27E 0.0209 0.7860 0.1044 0.128 Uiso calc PR 0.869(5) 1 B 1
    H H27F -0.0890 0.8195 0.1248 0.128 Uiso calc PR 0.869(5) 1 B 1
    C C24Z 0.0242(7) 0.72549(18) 0.17701(16) 0.0579(15) Uani d PD 0.131(5) 1 B 2
    H H24G 0.0139 0.6977 0.1578 0.069 Uiso calc PR 0.131(5) 1 B 2
    H H24H 0.0928 0.7454 0.1636 0.069 Uiso calc PR 0.131(5) 1 B 2
    C C25Z -0.1036(17) 0.7528(6) 0.1760(6) 0.049(10) Uiso d PD 0.131(5) 1 B 2
    H H25Z -0.1756 0.7322 0.1869 0.059 Uiso calc PR 0.131(5) 1 B 2
    C C26Z -0.132(3) 0.7669(11) 0.1295(6) 0.047(10) Uiso d PD 0.131(5) 1 B 2
    H H26J -0.2262 0.7725 0.1263 0.070 Uiso calc PR 0.131(5) 1 B 2
    H H26K -0.1054 0.7418 0.1094 0.070 Uiso calc PR 0.131(5) 1 B 2
    H H26L -0.0843 0.7956 0.1224 0.070 Uiso calc PR 0.131(5) 1 B 2
    C C27Z -0.0958(7) 0.7950(2) 0.2048(2) 0.079(2) Uani d PD 0.131(5) 1 B 2
    H H27J -0.0245 0.8153 0.1947 0.118 Uiso calc PR 0.131(5) 1 B 2
    H H27K -0.0794 0.7853 0.2354 0.118 Uiso calc PR 0.131(5) 1 B 2
    H H27L -0.1785 0.8123 0.2034 0.118 Uiso calc PR 0.131(5) 1 B 2
    O O1 -0.060(3) 0.8409(9) 0.0564(9) 0.049(7) Uiso d P 0.131(5) 1 B 2
    O O2 0.116(2) 0.8592(7) 0.0144(7) 0.036(6) Uiso d P 0.131(5) 1 B 2
    C C3 0.161(3) 0.8090(12) 0.0734(11) 0.038(8) Uiso d P 0.131(5) 1 B 2
    H H3D 0.2012 0.7846 0.0550 0.057 Uiso calc PR 0.131(5) 1 B 2
    H H3E 0.1139 0.7943 0.0979 0.057 Uiso calc PR 0.131(5) 1 B 2
    H H3F 0.2299 0.8294 0.0853 0.057 Uiso calc PR 0.131(5) 1 B 2
    C C4 0.071(4) 0.8368(14) 0.0467(14) 0.053(11) Uiso d P 0.131(5) 1 B 2
loop_
    _atom_site_aniso_label
    _atom_site_aniso_U_11
    _atom_site_aniso_U_22
    _atom_site_aniso_U_33
    _atom_site_aniso_U_12
    _atom_site_aniso_U_13
    _atom_site_aniso_U_23
    C1A 0.032(2) 0.031(2) 0.034(2) 0.0028(18) 0.002(2) 0.0026(19)
    C1B 0.038(3) 0.034(2) 0.048(3) 0.003(2) 0.018(2) 0.006(2)
    C1C 0.031(3) 0.032(2) 0.053(3) -0.002(2) -0.004(2) 0.006(2)
    C2A 0.030(2) 0.036(2) 0.039(2) -0.0011(19) -0.006(2) -0.002(2)
    C2B 0.047(3) 0.040(3) 0.052(3) 0.003(2) 0.016(3) 0.010(2)
    C2C 0.041(3) 0.030(2) 0.053(3) -0.002(2) -0.011(2) 0.008(2)
    C3A 0.040(3) 0.031(2) 0.031(2) -0.003(2) 0.005(2) -0.0055(18)
    C3B 0.033(3) 0.030(2) 0.052(3) -0.002(2) -0.003(2) 0.004(2)
    C3C 0.038(3) 0.031(2) 0.045(3) -0.002(2) 0.004(2) 0.005(2)
    C4A 0.032(2) 0.028(2) 0.034(2) 0.0011(18) 0.002(2) -0.0032(17)
    C4B 0.030(2) 0.028(2) 0.042(2) 0.0012(18) -0.002(2) -0.0017(19)
    C4C 0.036(3) 0.031(2) 0.037(2) -0.008(2) 0.003(2) -0.0032(19)
    C5A 0.035(2) 0.027(2) 0.030(2) 0.0014(18) 0.0055(19) -0.0003(17)
    C5B 0.026(2) 0.027(2) 0.038(2) -0.0020(18) -0.0056(19) -0.0039(18)
    C5C 0.035(3) 0.026(2) 0.039(2) -0.0036(19) 0.005(2) -0.0041(19)
    C6A 0.034(2) 0.032(2) 0.034(2) 0.0065(19) -0.001(2) 0.0017(18)
    C6B 0.021(2) 0.037(2) 0.036(2) 0.0015(18) -0.0035(19) -0.0116(19)
    C6C 0.045(3) 0.037(2) 0.042(3) -0.019(2) -0.005(2) 0.002(2)
    C7A 0.036(3) 0.031(2) 0.031(2) 0.005(2) -0.006(2) 0.0008(18)
    C7B 0.036(3) 0.036(2) 0.033(2) 0.001(2) 0.004(2) -0.0061(18)
    C7C 0.041(3) 0.044(3) 0.035(2) -0.011(2) -0.003(2) 0.003(2)
    C8A 0.037(3) 0.0239(19) 0.027(2) 0.0020(19) -0.0007(19) 0.0034(16)
    C8B 0.027(2) 0.031(2) 0.035(2) -0.0024(18) 0.0023(19) -0.0058(19)
    C8C 0.037(3) 0.029(2) 0.028(2) -0.0016(19) 0.0096(19) -0.0067(17)
    C9A 0.031(2) 0.0242(19) 0.029(2) -0.0007(18) 0.0031(19) 0.0021(17)
    C9B 0.023(2) 0.028(2) 0.044(2) -0.0002(18) 0.0035(19) -0.0003(19)
    C9C 0.031(2) 0.0213(19) 0.041(2) 0.0002(18) 0.010(2) -0.0071(18)
    C10A 0.028(2) 0.028(2) 0.026(2) -0.0004(18) 0.0012(18) 0.0025(16)
    C10B 0.028(2) 0.027(2) 0.041(2) 0.0004(18) 0.006(2) 0.0014(18)
    C10C 0.029(2) 0.0231(19) 0.036(2) -0.0022(18) -0.0007(19) -0.0012(17)
    C11A 0.029(2) 0.030(2) 0.032(2) 0.0006(18) 0.003(2) 0.0013(18)
    C11B 0.033(3) 0.032(2) 0.046(3) 0.001(2) 0.018(2) 0.004(2)
    C11C 0.032(2) 0.030(2) 0.039(2) -0.0027(19) -0.002(2) -0.0033(19)
    C12A 0.037(3) 0.027(2) 0.037(2) 0.0064(19) 0.002(2) -0.0011(18)
    C12B 0.036(3) 0.035(2) 0.048(3) 0.008(2) 0.012(2) 0.003(2)
    C12C 0.036(3) 0.028(2) 0.049(3) -0.0061(19) -0.001(2) -0.004(2)
    C13A 0.033(2) 0.027(2) 0.030(2) 0.0062(18) 0.0003(19) 0.0000(17)
    C13B 0.031(2) 0.030(2) 0.034(2) 0.0049(18) 0.004(2) -0.0036(18)
    C13C 0.025(2) 0.027(2) 0.041(2) 0.0017(18) 0.000(2) -0.0052(18)
    C14A 0.036(2) 0.026(2) 0.028(2) 0.0029(19) -0.0025(19) 0.0014(17)
    C14B 0.033(2) 0.036(2) 0.032(2) 0.001(2) 0.002(2) -0.0091(19)
    C14C 0.032(2) 0.029(2) 0.043(2) -0.0027(19) -0.004(2) -0.0051(19)
    C15A 0.049(3) 0.033(2) 0.042(3) 0.011(2) -0.006(2) 0.003(2)
    C15B 0.056(3) 0.046(3) 0.036(3) 0.017(2) 0.009(2) -0.002(2)
    C15C 0.035(3) 0.040(2) 0.039(2) -0.005(2) -0.001(2) -0.007(2)
    C16A 0.052(3) 0.033(2) 0.035(2) 0.010(2) -0.008(2) -0.0027(19)
    C16B 0.054(3) 0.046(3) 0.037(2) 0.015(2) 0.008(2) 0.000(2)
    C16C 0.036(3) 0.039(2) 0.044(3) -0.005(2) -0.007(2) 0.001(2)
    C17A 0.032(2) 0.030(2) 0.033(2) 0.0022(18) 0.000(2) -0.0002(18)
    C17B 0.037(3) 0.034(2) 0.038(2) 0.002(2) 0.002(2) -0.0025(19)
    C17C 0.031(3) 0.032(2) 0.033(2) 0.0010(19) 0.0000(19) -0.0054(18)
    C18A 0.042(3) 0.029(2) 0.037(2) -0.004(2) 0.007(2) 0.0021(18)
    C18B 0.045(3) 0.036(2) 0.044(3) 0.002(2) -0.001(2) -0.002(2)
    C18C 0.043(3) 0.032(2) 0.036(2) 0.006(2) 0.008(2) 0.0039(19)
    C19A 0.035(3) 0.030(2) 0.031(2) 0.0005(19) 0.0009(19) 0.0042(17)
    C19B 0.036(3) 0.033(2) 0.040(2) -0.006(2) 0.000(2) -0.0066(19)
    C19C 0.039(3) 0.030(2) 0.030(2) 0.0003(19) 0.000(2) 0.0009(18)
    C20A 0.034(3) 0.028(2) 0.041(2) 0.0010(19) 0.006(2) -0.0014(18)
    C20B 0.048(3) 0.032(2) 0.041(3) 0.001(2) 0.001(2) -0.003(2)
    C20C 0.036(3) 0.035(2) 0.030(2) -0.003(2) 0.002(2) -0.0067(18)
    C21A 0.051(3) 0.027(2) 0.049(3) 0.011(2) -0.002(2) -0.004(2)
    C21B 0.079(4) 0.038(3) 0.050(3) 0.019(3) 0.009(3) 0.001(2)
    C21C 0.056(3) 0.044(3) 0.054(3) -0.015(3) -0.012(3) 0.004(2)
    C22A 0.048(3) 0.035(2) 0.037(2) 0.005(2) 0.007(2) 0.0001(19)
    C22B 0.055(3) 0.038(2) 0.042(3) 0.009(2) 0.002(2) -0.003(2)
    C22C 0.055(3) 0.041(3) 0.038(2) -0.011(2) 0.005(2) -0.008(2)
    C23A 0.040(3) 0.036(2) 0.044(3) -0.002(2) 0.010(2) -0.004(2)
    C23B 0.071(4) 0.045(3) 0.056(3) 0.013(3) -0.010(3) -0.004(3)
    C23C 0.060(3) 0.047(3) 0.040(3) -0.011(3) -0.002(3) 0.003(2)
    C24A 0.036(3) 0.036(2) 0.044(2) 0.004(2) 0.001(2) -0.005(2)
    C24C 0.064(4) 0.064(3) 0.045(3) -0.020(3) -0.001(3) 0.002(3)
    C25A 0.038(3) 0.037(2) 0.055(3) 0.003(2) 0.002(2) -0.006(2)
    C25C 0.159(8) 0.061(4) 0.048(3) -0.010(4) 0.010(4) 0.012(3)
    C26A 0.077(4) 0.038(3) 0.052(3) -0.004(3) -0.005(3) -0.001(2)
    C26C 0.076(4) 0.047(3) 0.080(4) -0.008(3) -0.011(4) 0.012(3)
    C27A 0.054(3) 0.045(3) 0.053(3) -0.002(3) -0.008(3) -0.004(2)
    C27C 0.090(5) 0.094(5) 0.052(3) -0.004(4) 0.006(4) 0.020(3)
    C28A 0.060(3) 0.033(3) 0.050(3) 0.001(2) -0.006(3) -0.011(2)
    C28B 0.044(3) 0.028(2) 0.041(2) 0.002(2) 0.005(2) -0.007(2)
    C28C 0.034(3) 0.033(2) 0.047(3) -0.004(2) -0.017(2) 0.003(2)
    C29A 0.059(3) 0.041(3) 0.055(3) 0.008(2) -0.010(3) -0.013(2)
    C29B 0.081(4) 0.039(3) 0.056(3) 0.000(3) -0.018(3) 0.005(2)
    C29C 0.062(4) 0.046(3) 0.056(3) -0.019(3) -0.003(3) 0.008(2)
    C30A 0.029(3) 0.055(3) 0.049(3) 0.010(2) -0.004(2) -0.020(3)
    C30B 0.029(2) 0.039(2) 0.039(2) 0.002(2) 0.003(2) 0.001(2)
    C30C 0.051(3) 0.046(3) 0.041(3) -0.019(3) -0.010(2) 0.018(2)
    C31A 0.033(3) 0.085(4) 0.059(3) -0.003(3) 0.007(3) -0.019(3)
    C31B 0.032(3) 0.059(3) 0.054(3) 0.001(2) -0.006(2) -0.005(3)
    C31C 0.044(3) 0.059(3) 0.065(3) -0.003(3) -0.001(3) 0.019(3)
    O1A 0.0453(19) 0.0248(14) 0.0386(16) 0.0054(13) 0.0084(15) 0.0098(13)
    O1B 0.0315(17) 0.0238(14) 0.066(2) -0.0037(13) -0.0086(16) -0.0078(14)
    O1C 0.054(2) 0.0249(15) 0.067(2) -0.0057(15) 0.0196(19) -0.0116(15)
    O2A 0.0394(18) 0.0319(15) 0.0370(16) 0.0021(14) 0.0106(15) 0.0021(13)
    O2B 0.0251(17) 0.0385(17) 0.072(2) -0.0044(14) -0.0050(17) 0.0068(16)
    O2C 0.0397(19) 0.0372(17) 0.062(2) 0.0032(15) 0.0069(17) -0.0024(16)
    O3A 0.052(2) 0.0349(16) 0.0454(19) 0.0099(15) -0.0109(17) 0.0005(14)
    O3B 0.069(2) 0.0398(17) 0.0440(19) 0.0176(18) 0.0202(18) 0.0037(15)
    O3C 0.057(2) 0.0400(17) 0.0402(18) -0.0097(17) -0.0074(17) 0.0001(14)
    O4A 0.0439(19) 0.0333(16) 0.0382(16) 0.0012(14) 0.0020(15) -0.0079(13)
    O4B 0.0453(19) 0.0274(15) 0.0492(18) -0.0055(14) -0.0103(16) 0.0027(14)
    O4C 0.052(2) 0.0314(16) 0.0444(17) -0.0047(15) 0.0062(17) 0.0057(14)
    O5A 0.165(5) 0.042(2) 0.050(2) 0.010(3) -0.002(3) 0.0033(19)
    O5B 0.070(3) 0.0261(17) 0.085(3) -0.0068(17) -0.022(2) -0.0035(18)
    O5C 0.063(2) 0.0297(17) 0.069(2) -0.0055(17) 0.004(2) 0.0033(18)
    O6A 0.0289(17) 0.0438(17) 0.0437(18) 0.0053(14) 0.0039(15) -0.0016(15)
    O6B 0.0241(16) 0.0368(16) 0.0449(17) 0.0014(13) 0.0037(14) -0.0060(14)
    O6C 0.0361(18) 0.0408(17) 0.0430(17) -0.0118(15) -0.0061(15) 0.0055(14)
    O7A 0.057(2) 0.058(2) 0.077(3) 0.025(2) 0.003(2) -0.014(2)
    O7B 0.0333(18) 0.0415(18) 0.066(2) 0.0061(15) 0.0030(17) -0.0136(17)
    O7C 0.055(2) 0.048(2) 0.086(3) -0.0241(19) 0.008(2) -0.003(2)
    C24B 0.080(4) 0.050(3) 0.044(3) 0.006(3) -0.011(3) -0.007(2)
    C25B 0.074(5) 0.042(3) 0.051(4) 0.000(3) -0.015(3) 0.007(3)
    C26B 0.104(6) 0.058(4) 0.076(4) 0.023(4) -0.026(4) -0.005(3)
    C27B 0.132(8) 0.060(4) 0.063(4) 0.007(5) -0.026(5) 0.014(4)
    C24Z 0.080(4) 0.050(3) 0.044(3) 0.006(3) -0.011(3) -0.007(2)
    C27Z 0.104(6) 0.058(4) 0.076(4) 0.023(4) -0.026(4) -0.005(3)
_geom_special_details
;
All e.s.d.'s (except the e.s.d. in the dihedral angle between two l.s. planes)
are estimated using the full covariance matrix. The cell e.s.d.'s are taken
into account individually in the estimation of e.s.d.'s in distances, angles
and torsion angles; correlations between e.s.d.'s in cell parameters are only
used when they are defined by crystal symmetry. An approximate (isotropic)
treatment of cell e.s.d.'s is used for estimating e.s.d.'s involving l.s.
planes.
;
loop_
    _geom_bond_atom_site_label_1
    _geom_bond_atom_site_label_2
    _geom_bond_site_symmetry_2
    _geom_bond_distance
    _geom_bond_publ_flag
    C1A C2A . 1.527(6) no
    C1A C10A . 1.543(6) no
    C1A H1A1 . 0.9900 no
    C1A H1A2 . 0.9900 no
    C1B C2B . 1.527(7) no
    C1B C10B . 1.544(6) no
    C1B H1B1 . 0.9900 no
    C1B H1B2 . 0.9900 no
    C1C C2C . 1.528(6) no
    C1C C10C . 1.539(6) no
    C1C H1C1 . 0.9900 no
    C1C H1C2 . 0.9900 no
    C2A C3A . 1.514(6) no
    C2A H2A1 . 0.9900 no
    C2A H2A2 . 0.9900 no
    C2B C3B . 1.499(6) no
    C2B H2B1 . 0.9900 no
    C2B H2B2 . 0.9900 no
    C2C C3C . 1.508(6) no
    C2C H2C1 . 0.9900 no
    C2C H2C2 . 0.9900 no
    C3A O4A . 1.460(5) no
    C3A C4A . 1.501(6) no
    C3A H3A . 1.0000 no
    C3B O4B . 1.460(5) no
    C3B C4B . 1.524(6) no
    C3B H3B . 1.0000 no
    C3C O4C . 1.474(5) no
    C3C C4C . 1.513(6) no
    C3C H3C . 1.0000 no
    C4A C5A . 1.539(6) no
    C4A H4A1 . 0.9900 no
    C4A H4A2 . 0.9900 no
    C4B C5B . 1.528(6) no
    C4B H4B1 . 0.9900 no
    C4B H4B2 . 0.9900 no
    C4C C5C . 1.525(6) no
    C4C H4C1 . 0.9900 no
    C4C H4C2 . 0.9900 no
    C5A O1A . 1.441(5) no
    C5A C10A . 1.536(6) no
    C5A C6A . 1.541(6) no
    C5B O1B . 1.432(5) no
    C5B C6B . 1.530(6) no
    C5B C10B . 1.563(6) no
    C5C O1C . 1.435(5) no
    C5C C10C . 1.556(6) no
    C5C C6C . 1.562(6) no
    C6A O6A . 1.462(5) no
    C6A C7A . 1.484(6) no
    C6A H6A . 1.0000 no
    C6B O6B . 1.469(5) no
    C6B C7B . 1.486(6) no
    C6B H6B . 1.0000 no
    C6C O6C . 1.415(6) no
    C6C C7C . 1.516(6) no
    C6C H6C . 1.0000 no
    C7A C8A . 1.344(6) no
    C7A H7A . 0.9500 no
    C7B C8B . 1.334(6) no
    C7B H7B . 0.9500 no
    C7C C8C . 1.355(6) no
    C7C H7C . 0.9500 no
    C8A C14A . 1.494(5) no
    C8A C9A . 1.516(6) no
    C8B C14B . 1.501(6) no
    C8B C9B . 1.535(6) no
    C8C C14C . 1.499(6) no
    C8C C9C . 1.523(6) no
    C9A O2A . 1.449(5) no
    C9A C11A . 1.546(6) no
    C9A C10A . 1.572(6) no
    C9B O2B . 1.443(5) no
    C9B C11B . 1.548(6) no
    C9B C10B . 1.558(6) no
    C9C O2C . 1.434(5) no
    C9C C11C . 1.552(6) no
    C9C C10C . 1.556(6) no
    C10A C19A . 1.543(6) no
    C10B C19B . 1.547(6) no
    C10C C19C . 1.530(6) no
    C11A O3A . 1.210(5) no
    C11A C12A . 1.508(6) no
    C11B O3B . 1.217(5) no
    C11B C12B . 1.506(6) no
    C11C O3C . 1.193(5) no
    C11C C12C . 1.497(6) no
    C12A C13A . 1.536(6) no
    C12A H12A . 0.9900 no
    C12A H12B . 0.9900 no
    C12B C13B . 1.541(6) no
    C12B H12C . 0.9900 no
    C12B H12D . 0.9900 no
    C12C C13C . 1.530(6) no
    C12C H12E . 0.9900 no
    C12C H12F . 0.9900 no
    C13A C18A . 1.531(6) no
    C13A C14A . 1.540(5) no
    C13A C17A . 1.545(6) no
    C13B C18B . 1.518(6) no
    C13B C14B . 1.545(6) no
    C13B C17B . 1.552(6) no
    C13C C18C . 1.526(6) no
    C13C C14C . 1.535(6) no
    C13C C17C . 1.546(6) no
    C14A C15A . 1.515(6) no
    C14A H14A . 1.0000 no
    C14B C15B . 1.532(6) no
    C14B H14B . 1.0000 no
    C14C C15C . 1.518(6) no
    C14C H14C . 1.0000 no
    C15A C16A . 1.538(6) no
    C15A H15A . 0.9900 no
    C15A H15B . 0.9900 no
    C15B C16B . 1.550(6) no
    C15B H15E . 0.9900 no
    C15B H15F . 0.9900 no
    C15C C16C . 1.528(6) no
    C15C H15C . 0.9900 no
    C15C H15D . 0.9900 no
    C16A C17A . 1.561(6) no
    C16A H16A . 0.9900 no
    C16A H16B . 0.9900 no
    C16B C17B . 1.545(6) no
    C16B H16C . 0.9900 no
    C16B H16D . 0.9900 no
    C16C C17C . 1.565(6) no
    C16C H16E . 0.9900 no
    C16C H16F . 0.9900 no
    C17A C20A . 1.539(5) no
    C17A H17A . 1.0000 no
    C17B C20B . 1.542(6) no
    C17B H17B . 1.0000 no
    C17C C20C . 1.531(6) no
    C17C H17C . 1.0000 no
    C18A H18A . 0.9800 no
    C18A H18B . 0.9800 no
    C18A H18C . 0.9800 no
    C18B H18D . 0.9800 no
    C18B H18E . 0.9800 no
    C18B H18F . 0.9800 no
    C18C H18G . 0.9800 no
    C18C H18H . 0.9800 no
    C18C H18I . 0.9800 no
    C19A H19G . 0.9800 no
    C19A H19H . 0.9800 no
    C19A H19I . 0.9800 no
    C19B H19A . 0.9800 no
    C19B H19B . 0.9800 no
    C19B H19C . 0.9800 no
    C19C H19D . 0.9800 no
    C19C H19E . 0.9800 no
    C19C H19F . 0.9800 no
    C20A C21A . 1.512(6) no
    C20A C22A . 1.540(6) no
    C20A H20A . 1.0000 no
    C20B C21B . 1.510(7) no
    C20B C22B . 1.531(6) no
    C20B H20B . 1.0000 no
    C20C C21C . 1.517(7) no
    C20C C22C . 1.532(6) no
    C20C H20C . 1.0000 no
    C21A H21D . 0.9800 no
    C21A H21E . 0.9800 no
    C21A H21F . 0.9800 no
    C21B H21G . 0.9800 no
    C21B H21H . 0.9800 no
    C21B H21I . 0.9800 no
    C21C H21A . 0.9800 no
    C21C H21B . 0.9800 no
    C21C H21C . 0.9800 no
    C22A C23A . 1.513(6) no
    C22A H22A . 0.9900 no
    C22A H22B . 0.9900 no
    C22B C23B . 1.527(6) no
    C22B H22C . 0.9900 no
    C22B H22D . 0.9900 no
    C22C C23C . 1.512(6) no
    C22C H22E . 0.9900 no
    C22C H22F . 0.9900 no
    C23A C24A . 1.524(6) no
    C23A H23A . 0.9900 no
    C23A H23B . 0.9900 no
    C23B C24B . 1.504(7) no
    C23B H23C . 0.9900 no
    C23B H23D . 0.9900 no
    C23C C24C . 1.488(7) no
    C23C H23E . 0.9900 no
    C23C H23F . 0.9900 no
    C24A C25A . 1.527(6) no
    C24A H24A . 0.9900 no
    C24A H24B . 0.9900 no
    C24C C25C . 1.453(7) no
    C24C H24C . 0.9900 no
    C24C H24D . 0.9900 no
    C25A C27A . 1.511(7) no
    C25A C26A . 1.544(7) no
    C25A H25A . 1.0000 no
    C25C C26C . 1.450(7) no
    C25C C27C . 1.497(8) no
    C25C H25C . 1.0000 no
    C26A H26A . 0.9800 no
    C26A H26B . 0.9800 no
    C26A H26C . 0.9800 no
    C26C H26D . 0.9800 no
    C26C H26E . 0.9800 no
    C26C H26F . 0.9800 no
    C27A H27A . 0.9800 no
    C27A H27B . 0.9800 no
    C27A H27C . 0.9800 no
    C27C H27G . 0.9800 no
    C27C H27H . 0.9800 no
    C27C H27I . 0.9800 no
    C28A O5A . 1.174(6) no
    C28A O4A . 1.340(6) no
    C28A C29A . 1.483(7) no
    C28B O5B . 1.203(5) no
    C28B O4B . 1.315(5) no
    C28B C29B . 1.471(7) no
    C28C O5C . 1.183(6) no
    C28C O4C . 1.329(5) no
    C28C C29C . 1.500(7) no
    C29A H29A . 0.9800 no
    C29A H29B . 0.9800 no
    C29A H29C . 0.9800 no
    C29B H29D . 0.9800 no
    C29B H29E . 0.9800 no
    C29B H29F . 0.9800 no
    C29C H29G . 0.9800 no
    C29C H29H . 0.9800 no
    C29C H29I . 0.9800 no
    C30A O7A . 1.212(6) no
    C30A O6A . 1.343(5) no
    C30A C31A . 1.472(7) no
    C30B O7B . 1.199(5) no
    C30B O6B . 1.355(5) no
    C30B C31B . 1.489(7) no
    C30C O7C . 1.201(6) no
    C30C O6C . 1.345(5) no
    C30C C31C . 1.505(7) no
    C31A H31G . 0.9800 no
    C31A H31H . 0.9800 no
    C31A H31I . 0.9800 no
    C31B H31A . 0.9800 no
    C31B H31B . 0.9800 no
    C31B H31C . 0.9800 no
    C31C H31D . 0.9800 no
    C31C H31E . 0.9800 no
    C31C H31F . 0.9800 no
    O1A H1AO . 0.9542 no
    O1B H1BO . 0.8049 no
    O1C H1CO . 0.8929 no
    O2A H2AO . 0.9280 no
    O2B H2BO . 0.8964 no
    O2C H2CO . 1.0507 no
    C24B C25B . 1.528(7) no
    C24B H24E . 0.9900 no
    C24B H24F . 0.9900 no
    C25B C26B . 1.485(8) no
    C25B C27B . 1.495(8) no
    C25B H25B . 1.0000 no
    C26B H26G . 0.9800 no
    C26B H26H . 0.9800 no
    C26B H26I . 0.9800 no
    C27B H27D . 0.9800 no
    C27B H27E . 0.9800 no
    C27B H27F . 0.9800 no
    C25Z C26Z . 1.488(13) no
    C25Z H25Z . 1.0000 no
    C26Z H26J . 0.9800 no
    C26Z H26K . 0.9800 no
    C26Z H26L . 0.9800 no
    O1 C4 . 1.38(5) no
    O2 C4 . 1.25(4) no
    C3 C4 . 1.47(5) no
    C3 H3D . 0.9800 no
    C3 H3E . 0.9800 no
    C3 H3F . 0.9800 no
loop_
    _geom_angle_atom_site_label_1
    _geom_angle_atom_site_label_2
    _geom_angle_atom_site_label_3
    _geom_angle_site_symmetry_1
    _geom_angle_site_symmetry_3
    _geom_angle
    _geom_angle_publ_flag
    C2A C1A C10A . . 112.4(3) no
    C2A C1A H1A1 . . 109.1 no
    C10A C1A H1A1 . . 109.1 no
    C2A C1A H1A2 . . 109.1 no
    C10A C1A H1A2 . . 109.1 no
    H1A1 C1A H1A2 . . 107.9 no
    C2B C1B C10B . . 112.2(4) no
    C2B C1B H1B1 . . 109.2 no
    C10B C1B H1B1 . . 109.2 no
    C2B C1B H1B2 . . 109.2 no
    C10B C1B H1B2 . . 109.2 no
    H1B1 C1B H1B2 . . 107.9 no
    C2C C1C C10C . . 113.4(4) no
    C2C C1C H1C1 . . 108.9 no
    C10C C1C H1C1 . . 108.9 no
    C2C C1C H1C2 . . 108.9 no
    C10C C1C H1C2 . . 108.9 no
    H1C1 C1C H1C2 . . 107.7 no
    C3A C2A C1A . . 110.7(3) no
    C3A C2A H2A1 . . 109.5 no
    C1A C2A H2A1 . . 109.5 no
    C3A C2A H2A2 . . 109.5 no
    C1A C2A H2A2 . . 109.5 no
    H2A1 C2A H2A2 . . 108.1 no
    C3B C2B C1B . . 110.7(4) no
    C3B C2B H2B1 . . 109.5 no
    C1B C2B H2B1 . . 109.5 no
    C3B C2B H2B2 . . 109.5 no
    C1B C2B H2B2 . . 109.5 no
    H2B1 C2B H2B2 . . 108.1 no
    C3C C2C C1C . . 109.4(4) no
    C3C C2C H2C1 . . 109.8 no
    C1C C2C H2C1 . . 109.8 no
    C3C C2C H2C2 . . 109.8 no
    C1C C2C H2C2 . . 109.8 no
    H2C1 C2C H2C2 . . 108.2 no
    O4A C3A C4A . . 108.3(3) no
    O4A C3A C2A . . 107.8(3) no
    C4A C3A C2A . . 111.0(3) no
    O4A C3A H3A . . 109.9 no
    C4A C3A H3A . . 109.9 no
    C2A C3A H3A . . 109.9 no
    O4B C3B C2B . . 108.0(4) no
    O4B C3B C4B . . 107.6(3) no
    C2B C3B C4B . . 112.0(4) no
    O4B C3B H3B . . 109.7 no
    C2B C3B H3B . . 109.7 no
    C4B C3B H3B . . 109.7 no
    O4C C3C C2C . . 107.7(4) no
    O4C C3C C4C . . 107.0(3) no
    C2C C3C C4C . . 112.1(4) no
    O4C C3C H3C . . 110.0 no
    C2C C3C H3C . . 110.0 no
    C4C C3C H3C . . 110.0 no
    C3A C4A C5A . . 111.7(3) no
    C3A C4A H4A1 . . 109.3 no
    C5A C4A H4A1 . . 109.3 no
    C3A C4A H4A2 . . 109.3 no
    C5A C4A H4A2 . . 109.3 no
    H4A1 C4A H4A2 . . 107.9 no
    C3B C4B C5B . . 111.9(4) no
    C3B C4B H4B1 . . 109.2 no
    C5B C4B H4B1 . . 109.2 no
    C3B C4B H4B2 . . 109.2 no
    C5B C4B H4B2 . . 109.2 no
    H4B1 C4B H4B2 . . 107.9 no
    C3C C4C C5C . . 112.0(4) no
    C3C C4C H4C1 . . 109.2 no
    C5C C4C H4C1 . . 109.2 no
    C3C C4C H4C2 . . 109.2 no
    C5C C4C H4C2 . . 109.2 no
    H4C1 C4C H4C2 . . 107.9 no
    O1A C5A C10A . . 106.1(3) no
    O1A C5A C4A . . 108.8(3) no
    C10A C5A C4A . . 112.7(3) no
    O1A C5A C6A . . 105.0(3) no
    C10A C5A C6A . . 113.7(3) no
    C4A C5A C6A . . 110.0(3) no
    O1B C5B C4B . . 109.2(3) no
    O1B C5B C6B . . 105.7(3) no
    C4B C5B C6B . . 112.0(3) no
    O1B C5B C10B . . 106.2(3) no
    C4B C5B C10B . . 111.5(3) no
    C6B C5B C10B . . 111.8(3) no
    O1C C5C C4C . . 109.0(3) no
    O1C C5C C10C . . 105.7(3) no
    C4C C5C C10C . . 112.6(3) no
    O1C C5C C6C . . 106.4(3) no
    C4C C5C C6C . . 110.0(4) no
    C10C C5C C6C . . 112.8(3) no
    O6A C6A C7A . . 106.8(3) no
    O6A C6A C5A . . 113.0(3) no
    C7A C6A C5A . . 112.0(4) no
    O6A C6A H6A . . 108.3 no
    C7A C6A H6A . . 108.3 no
    C5A C6A H6A . . 108.3 no
    O6B C6B C7B . . 107.6(3) no
    O6B C6B C5B . . 111.6(3) no
    C7B C6B C5B . . 114.6(3) no
    O6B C6B H6B . . 107.6 no
    C7B C6B H6B . . 107.6 no
    C5B C6B H6B . . 107.6 no
    O6C C6C C7C . . 108.0(4) no
    O6C C6C C5C . . 113.2(4) no
    C7C C6C C5C . . 112.2(4) no
    O6C C6C H6C . . 107.7 no
    C7C C6C H6C . . 107.7 no
    C5C C6C H6C . . 107.7 no
    C8A C7A C6A . . 124.3(4) no
    C8A C7A H7A . . 117.9 no
    C6A C7A H7A . . 117.9 no
    C8B C7B C6B . . 124.8(4) no
    C8B C7B H7B . . 117.6 no
    C6B C7B H7B . . 117.6 no
    C8C C7C C6C . . 123.9(4) no
    C8C C7C H7C . . 118.0 no
    C6C C7C H7C . . 118.0 no
    C7A C8A C14A . . 121.7(4) no
    C7A C8A C9A . . 123.1(4) no
    C14A C8A C9A . . 115.2(4) no
    C7B C8B C14B . . 123.6(4) no
    C7B C8B C9B . . 121.3(4) no
    C14B C8B C9B . . 114.9(3) no
    C7C C8C C14C . . 119.5(4) no
    C7C C8C C9C . . 122.8(4) no
    C14C C8C C9C . . 117.5(4) no
    O2A C9A C8A . . 107.4(3) no
    O2A C9A C11A . . 99.2(3) no
    C8A C9A C11A . . 110.8(3) no
    O2A C9A C10A . . 112.2(3) no
    C8A C9A C10A . . 113.0(3) no
    C11A C9A C10A . . 113.2(3) no
    O2B C9B C8B . . 107.4(3) no
    O2B C9B C11B . . 100.2(3) no
    C8B C9B C11B . . 110.4(3) no
    O2B C9B C10B . . 112.2(3) no
    C8B C9B C10B . . 112.4(3) no
    C11B C9B C10B . . 113.4(4) no
    O2C C9C C8C . . 106.9(3) no
    O2C C9C C11C . . 98.8(3) no
    C8C C9C C11C . . 109.6(3) no
    O2C C9C C10C . . 114.7(3) no
    C8C C9C C10C . . 112.0(3) no
    C11C C9C C10C . . 113.9(3) no
    C5A C10A C1A . . 108.0(3) no
    C5A C10A C19A . . 110.3(3) no
    C1A C10A C19A . . 110.4(3) no
    C5A C10A C9A . . 108.1(3) no
    C1A C10A C9A . . 111.5(3) no
    C19A C10A C9A . . 108.4(3) no
    C1B C10B C19B . . 110.4(4) no
    C1B C10B C9B . . 111.0(3) no
    C19B C10B C9B . . 109.0(3) no
    C1B C10B C5B . . 108.5(3) no
    C19B C10B C5B . . 109.3(3) no
    C9B C10B C5B . . 108.6(3) no
    C19C C10C C1C . . 110.2(3) no
    C19C C10C C9C . . 109.3(3) no
    C1C C10C C9C . . 111.9(3) no
    C19C C10C C5C . . 109.7(3) no
    C1C C10C C5C . . 107.8(3) no
    C9C C10C C5C . . 107.9(3) no
    O3A C11A C12A . . 119.6(4) no
    O3A C11A C9A . . 122.3(4) no
    C12A C11A C9A . . 118.0(3) no
    O3B C11B C12B . . 120.9(4) no
    O3B C11B C9B . . 123.1(4) no
    C12B C11B C9B . . 116.0(4) no
    O3C C11C C12C . . 121.3(4) no
    O3C C11C C9C . . 122.2(4) no
    C12C C11C C9C . . 116.4(4) no
    C11A C12A C13A . . 112.8(3) no
    C11A C12A H12A . . 109.0 no
    C13A C12A H12A . . 109.0 no
    C11A C12A H12B . . 109.0 no
    C13A C12A H12B . . 109.0 no
    H12A C12A H12B . . 107.8 no
    C11B C12B C13B . . 109.1(4) no
    C11B C12B H12C . . 109.9 no
    C13B C12B H12C . . 109.9 no
    C11B C12B H12D . . 109.9 no
    C13B C12B H12D . . 109.9 no
    H12C C12B H12D . . 108.3 no
    C11C C12C C13C . . 108.9(4) no
    C11C C12C H12E . . 109.9 no
    C13C C12C H12E . . 109.9 no
    C11C C12C H12F . . 109.9 no
    C13C C12C H12F . . 109.9 no
    H12E C12C H12F . . 108.3 no
    C18A C13A C12A . . 109.2(3) no
    C18A C13A C14A . . 111.1(3) no
    C12A C13A C14A . . 106.6(3) no
    C18A C13A C17A . . 112.0(3) no
    C12A C13A C17A . . 116.4(3) no
    C14A C13A C17A . . 101.0(3) no
    C18B C13B C12B . . 109.2(4) no
    C18B C13B C14B . . 112.1(4) no
    C12B C13B C14B . . 106.2(3) no
    C18B C13B C17B . . 112.2(4) no
    C12B C13B C17B . . 116.8(4) no
    C14B C13B C17B . . 99.9(3) no
    C18C C13C C12C . . 110.2(4) no
    C18C C13C C14C . . 111.8(4) no
    C12C C13C C14C . . 107.5(3) no
    C18C C13C C17C . . 110.1(3) no
    C12C C13C C17C . . 116.9(3) no
    C14C C13C C17C . . 99.8(3) no
    C8A C14A C15A . . 119.9(4) no
    C8A C14A C13A . . 112.8(3) no
    C15A C14A C13A . . 104.1(3) no
    C8A C14A H14A . . 106.4 no
    C15A C14A H14A . . 106.4 no
    C13A C14A H14A . . 106.4 no
    C8B C14B C15B . . 119.5(4) no
    C8B C14B C13B . . 115.3(3) no
    C15B C14B C13B . . 103.4(3) no
    C8B C14B H14B . . 105.8 no
    C15B C14B H14B . . 105.8 no
    C13B C14B H14B . . 105.8 no
    C8C C14C C15C . . 120.7(4) no
    C8C C14C C13C . . 114.9(3) no
    C15C C14C C13C . . 104.5(3) no
    C8C C14C H14C . . 105.1 no
    C15C C14C H14C . . 105.1 no
    C13C C14C H14C . . 105.1 no
    C14A C15A C16A . . 104.0(4) no
    C14A C15A H15A . . 111.0 no
    C16A C15A H15A . . 111.0 no
    C14A C15A H15B . . 111.0 no
    C16A C15A H15B . . 111.0 no
    H15A C15A H15B . . 109.0 no
    C14B C15B C16B . . 103.4(4) no
    C14B C15B H15E . . 111.1 no
    C16B C15B H15E . . 111.1 no
    C14B C15B H15F . . 111.1 no
    C16B C15B H15F . . 111.1 no
    H15E C15B H15F . . 109.0 no
    C14C C15C C16C . . 103.1(3) no
    C14C C15C H15C . . 111.1 no
    C16C C15C H15C . . 111.1 no
    C14C C15C H15D . . 111.1 no
    C16C C15C H15D . . 111.1 no
    H15C C15C H15D . . 109.1 no
    C15A C16A C17A . . 107.0(4) no
    C15A C16A H16A . . 110.3 no
    C17A C16A H16A . . 110.3 no
    C15A C16A H16B . . 110.3 no
    C17A C16A H16B . . 110.3 no
    H16A C16A H16B . . 108.6 no
    C17B C16B C15B . . 107.0(4) no
    C17B C16B H16C . . 110.3 no
    C15B C16B H16C . . 110.3 no
    C17B C16B H16D . . 110.3 no
    C15B C16B H16D . . 110.3 no
    H16C C16B H16D . . 108.6 no
    C15C C16C C17C . . 107.4(3) no
    C15C C16C H16E . . 110.2 no
    C17C C16C H16E . . 110.2 no
    C15C C16C H16F . . 110.2 no
    C17C C16C H16F . . 110.2 no
    H16E C16C H16F . . 108.5 no
    C20A C17A C13A . . 119.1(3) no
    C20A C17A C16A . . 112.0(4) no
    C13A C17A C16A . . 103.5(3) no
    C20A C17A H17A . . 107.2 no
    C13A C17A H17A . . 107.2 no
    C16A C17A H17A . . 107.2 no
    C20B C17B C16B . . 113.0(4) no
    C20B C17B C13B . . 119.1(4) no
    C16B C17B C13B . . 103.4(3) no
    C20B C17B H17B . . 106.9 no
    C16B C17B H17B . . 106.9 no
    C13B C17B H17B . . 106.9 no
    C20C C17C C13C . . 119.6(3) no
    C20C C17C C16C . . 113.4(4) no
    C13C C17C C16C . . 102.8(3) no
    C20C C17C H17C . . 106.8 no
    C13C C17C H17C . . 106.8 no
    C16C C17C H17C . . 106.8 no
    C13A C18A H18A . . 109.5 no
    C13A C18A H18B . . 109.5 no
    H18A C18A H18B . . 109.5 no
    C13A C18A H18C . . 109.5 no
    H18A C18A H18C . . 109.5 no
    H18B C18A H18C . . 109.5 no
    C13B C18B H18D . . 109.5 no
    C13B C18B H18E . . 109.5 no
    H18D C18B H18E . . 109.5 no
    C13B C18B H18F . . 109.5 no
    H18D C18B H18F . . 109.5 no
    H18E C18B H18F . . 109.5 no
    C13C C18C H18G . . 109.5 no
    C13C C18C H18H . . 109.5 no
    H18G C18C H18H . . 109.5 no
    C13C C18C H18I . . 109.5 no
    H18G C18C H18I . . 109.5 no
    H18H C18C H18I . . 109.5 no
    C10A C19A H19G . . 109.5 no
    C10A C19A H19H . . 109.5 no
    H19G C19A H19H . . 109.5 no
    C10A C19A H19I . . 109.5 no
    H19G C19A H19I . . 109.5 no
    H19H C19A H19I . . 109.5 no
    C10B C19B H19A . . 109.5 no
    C10B C19B H19B . . 109.5 no
    H19A C19B H19B . . 109.5 no
    C10B C19B H19C . . 109.5 no
    H19A C19B H19C . . 109.5 no
    H19B C19B H19C . . 109.5 no
    C10C C19C H19D . . 109.5 no
    C10C C19C H19E . . 109.5 no
    H19D C19C H19E . . 109.5 no
    C10C C19C H19F . . 109.5 no
    H19D C19C H19F . . 109.5 no
    H19E C19C H19F . . 109.5 no
    C21A C20A C17A . . 113.3(4) no
    C21A C20A C22A . . 109.9(4) no
    C17A C20A C22A . . 110.7(3) no
    C21A C20A H20A . . 107.6 no
    C17A C20A H20A . . 107.6 no
    C22A C20A H20A . . 107.6 no
    C21B C20B C22B . . 110.1(4) no
    C21B C20B C17B . . 113.5(4) no
    C22B C20B C17B . . 109.8(4) no
    C21B C20B H20B . . 107.7 no
    C22B C20B H20B . . 107.7 no
    C17B C20B H20B . . 107.7 no
    C21C C20C C17C . . 112.2(4) no
    C21C C20C C22C . . 111.0(4) no
    C17C C20C C22C . . 110.4(3) no
    C21C C20C H20C . . 107.7 no
    C17C C20C H20C . . 107.7 no
    C22C C20C H20C . . 107.7 no
    C20A C21A H21D . . 109.5 no
    C20A C21A H21E . . 109.5 no
    H21D C21A H21E . . 109.5 no
    C20A C21A H21F . . 109.5 no
    H21D C21A H21F . . 109.5 no
    H21E C21A H21F . . 109.5 no
    C20B C21B H21G . . 109.5 no
    C20B C21B H21H . . 109.5 no
    H21G C21B H21H . . 109.5 no
    C20B C21B H21I . . 109.5 no
    H21G C21B H21I . . 109.5 no
    H21H C21B H21I . . 109.5 no
    C20C C21C H21A . . 109.5 no
    C20C C21C H21B . . 109.5 no
    H21A C21C H21B . . 109.5 no
    C20C C21C H21C . . 109.5 no
    H21A C21C H21C . . 109.5 no
    H21B C21C H21C . . 109.5 no
    C23A C22A C20A . . 112.8(4) no
    C23A C22A H22A . . 109.0 no
    C20A C22A H22A . . 109.0 no
    C23A C22A H22B . . 109.0 no
    C20A C22A H22B . . 109.0 no
    H22A C22A H22B . . 107.8 no
    C23B C22B C20B . . 116.0(4) no
    C23B C22B H22C . . 108.3 no
    C20B C22B H22C . . 108.3 no
    C23B C22B H22D . . 108.3 no
    C20B C22B H22D . . 108.3 no
    H22C C22B H22D . . 107.4 no
    C23C C22C C20C . . 116.5(4) no
    C23C C22C H22E . . 108.2 no
    C20C C22C H22E . . 108.2 no
    C23C C22C H22F . . 108.2 no
    C20C C22C H22F . . 108.2 no
    H22E C22C H22F . . 107.3 no
    C22A C23A C24A . . 115.2(4) no
    C22A C23A H23A . . 108.5 no
    C24A C23A H23A . . 108.5 no
    C22A C23A H23B . . 108.5 no
    C24A C23A H23B . . 108.5 no
    H23A C23A H23B . . 107.5 no
    C24B C23B C22B . . 114.4(4) no
    C24B C23B H23C . . 108.7 no
    C22B C23B H23C . . 108.7 no
    C24B C23B H23D . . 108.7 no
    C22B C23B H23D . . 108.7 no
    H23C C23B H23D . . 107.6 no
    C24C C23C C22C . . 115.4(4) no
    C24C C23C H23E . . 108.4 no
    C22C C23C H23E . . 108.4 no
    C24C C23C H23F . . 108.4 no
    C22C C23C H23F . . 108.4 no
    H23E C23C H23F . . 107.5 no
    C23A C24A C25A . . 114.1(4) no
    C23A C24A H24A . . 108.7 no
    C25A C24A H24A . . 108.7 no
    C23A C24A H24B . . 108.7 no
    C25A C24A H24B . . 108.7 no
    H24A C24A H24B . . 107.6 no
    C25C C24C C23C . . 122.9(5) no
    C25C C24C H24C . . 106.6 no
    C23C C24C H24C . . 106.6 no
    C25C C24C H24D . . 106.6 no
    C23C C24C H24D . . 106.6 no
    H24C C24C H24D . . 106.6 no
    C27A C25A C24A . . 111.9(4) no
    C27A C25A C26A . . 110.7(4) no
    C24A C25A C26A . . 111.2(4) no
    C27A C25A H25A . . 107.6 no
    C24A C25A H25A . . 107.6 no
    C26A C25A H25A . . 107.6 no
    C26C C25C C24C . . 119.7(5) no
    C26C C25C C27C . . 116.0(5) no
    C24C C25C C27C . . 114.0(6) no
    C26C C25C H25C . . 100.8 no
    C24C C25C H25C . . 100.8 no
    C27C C25C H25C . . 100.8 no
    C25A C26A H26A . . 109.5 no
    C25A C26A H26B . . 109.5 no
    H26A C26A H26B . . 109.5 no
    C25A C26A H26C . . 109.5 no
    H26A C26A H26C . . 109.5 no
    H26B C26A H26C . . 109.5 no
    C25C C26C H26D . . 109.5 no
    C25C C26C H26E . . 109.5 no
    H26D C26C H26E . . 109.5 no
    C25C C26C H26F . . 109.5 no
    H26D C26C H26F . . 109.5 no
    H26E C26C H26F . . 109.5 no
    C25A C27A H27A . . 109.5 no
    C25A C27A H27B . . 109.5 no
    H27A C27A H27B . . 109.5 no
    C25A C27A H27C . . 109.5 no
    H27A C27A H27C . . 109.5 no
    H27B C27A H27C . . 109.5 no
    C25C C27C H27G . . 109.5 no
    C25C C27C H27H . . 109.5 no
    H27G C27C H27H . . 109.5 no
    C25C C27C H27I . . 109.5 no
    H27G C27C H27I . . 109.5 no
    H27H C27C H27I . . 109.5 no
    O5A C28A O4A . . 122.8(5) no
    O5A C28A C29A . . 125.6(5) no
    O4A C28A C29A . . 111.5(4) no
    O5B C28B O4B . . 122.2(4) no
    O5B C28B C29B . . 125.3(4) no
    O4B C28B C29B . . 112.5(4) no
    O5C C28C O4C . . 124.0(5) no
    O5C C28C C29C . . 124.5(4) no
    O4C C28C C29C . . 111.6(4) no
    C28A C29A H29A . . 109.5 no
    C28A C29A H29B . . 109.5 no
    H29A C29A H29B . . 109.5 no
    C28A C29A H29C . . 109.5 no
    H29A C29A H29C . . 109.5 no
    H29B C29A H29C . . 109.5 no
    C28B C29B H29D . . 109.5 no
    C28B C29B H29E . . 109.5 no
    H29D C29B H29E . . 109.5 no
    C28B C29B H29F . . 109.5 no
    H29D C29B H29F . . 109.5 no
    H29E C29B H29F . . 109.5 no
    C28C C29C H29G . . 109.5 no
    C28C C29C H29H . . 109.5 no
    H29G C29C H29H . . 109.5 no
    C28C C29C H29I . . 109.5 no
    H29G C29C H29I . . 109.5 no
    H29H C29C H29I . . 109.5 no
    O7A C30A O6A . . 122.9(5) no
    O7A C30A C31A . . 125.7(5) no
    O6A C30A C31A . . 111.4(5) no
    O7B C30B O6B . . 123.6(4) no
    O7B C30B C31B . . 125.7(4) no
    O6B C30B C31B . . 110.6(4) no
    O7C C30C O6C . . 123.2(5) no
    O7C C30C C31C . . 125.5(5) no
    O6C C30C C31C . . 111.2(4) no
    C30A C31A H31G . . 109.5 no
    C30A C31A H31H . . 109.5 no
    H31G C31A H31H . . 109.5 no
    C30A C31A H31I . . 109.5 no
    H31G C31A H31I . . 109.5 no
    H31H C31A H31I . . 109.5 no
    C30B C31B H31A . . 109.5 no
    C30B C31B H31B . . 109.5 no
    H31A C31B H31B . . 109.5 no
    C30B C31B H31C . . 109.5 no
    H31A C31B H31C . . 109.5 no
    H31B C31B H31C . . 109.5 no
    C30C C31C H31D . . 109.5 no
    C30C C31C H31E . . 109.5 no
    H31D C31C H31E . . 109.5 no
    C30C C31C H31F . . 109.5 no
    H31D C31C H31F . . 109.5 no
    H31E C31C H31F . . 109.5 no
    C5A O1A H1AO . . 116.0 no
    C5B O1B H1BO . . 113.3 no
    C5C O1C H1CO . . 112.8 no
    C9A O2A H2AO . . 100.6 no
    C9B O2B H2BO . . 99.3 no
    C9C O2C H2CO . . 109.1 no
    C28A O4A C3A . . 117.7(3) no
    C28B O4B C3B . . 120.2(4) no
    C28C O4C C3C . . 118.0(4) no
    C30A O6A C6A . . 117.4(4) no
    C30B O6B C6B . . 116.4(3) no
    C30C O6C C6C . . 117.9(4) no
    C23B C24B C25B . . 117.8(4) no
    C23B C24B H24E . . 107.9 no
    C25B C24B H24E . . 107.9 no
    C23B C24B H24F . . 107.9 no
    C25B C24B H24F . . 107.9 no
    H24E C24B H24F . . 107.2 no
    C26B C25B C27B . . 110.3(6) no
    C26B C25B C24B . . 110.9(5) no
    C27B C25B C24B . . 110.8(5) no
    C26B C25B H25B . . 108.2 no
    C27B C25B H25B . . 108.2 no
    C24B C25B H25B . . 108.2 no
    C26Z C25Z H25Z . . 108.9 no
    C25Z C26Z H26J . . 109.5 no
    C25Z C26Z H26K . . 109.5 no
    H26J C26Z H26K . . 109.5 no
    C25Z C26Z H26L . . 109.5 no
    H26J C26Z H26L . . 109.5 no
    H26K C26Z H26L . . 109.5 no
    C4 C3 H3D . . 109.5 no
    C4 C3 H3E . . 109.5 no
    H3D C3 H3E . . 109.5 no
    C4 C3 H3F . . 109.5 no
    H3D C3 H3F . . 109.5 no
    H3E C3 H3F . . 109.5 no
    O2 C4 O1 . . 119(4) no
    O2 C4 C3 . . 118(4) no
    O1 C4 C3 . . 123(3) no
loop_
    _geom_torsion_atom_site_label_1
    _geom_torsion_atom_site_label_2
    _geom_torsion_atom_site_label_3
    _geom_torsion_atom_site_label_4
    _geom_torsion_site_symmetry_1
    _geom_torsion_site_symmetry_2
    _geom_torsion_site_symmetry_3
    _geom_torsion_site_symmetry_4
    _geom_torsion
    _geom_torsion_publ_flag
    C10A C1A C2A C3A . . . . -58.2(5) no
    C10B C1B C2B C3B . . . . -57.9(5) no
    C10C C1C C2C C3C . . . . -58.5(5) no
    C1A C2A C3A O4A . . . . 175.1(3) no
    C1A C2A C3A C4A . . . . 56.7(5) no
    C1B C2B C3B O4B . . . . 174.1(4) no
    C1B C2B C3B C4B . . . . 55.8(5) no
    C1C C2C C3C O4C . . . . 173.7(3) no
    C1C C2C C3C C4C . . . . 56.2(5) no
    O4A C3A C4A C5A . . . . -173.3(3) no
    C2A C3A C4A C5A . . . . -55.2(5) no
    O4B C3B C4B C5B . . . . -173.4(3) no
    C2B C3B C4B C5B . . . . -54.9(5) no
    O4C C3C C4C C5C . . . . -172.9(3) no
    C2C C3C C4C C5C . . . . -55.1(5) no
    C3A C4A C5A O1A . . . . -62.3(4) no
    C3A C4A C5A C10A . . . . 55.2(5) no
    C3A C4A C5A C6A . . . . -176.8(3) no
    C3B C4B C5B O1B . . . . -62.7(4) no
    C3B C4B C5B C6B . . . . -179.5(3) no
    C3B C4B C5B C10B . . . . 54.4(5) no
    C3C C4C C5C O1C . . . . -63.2(4) no
    C3C C4C C5C C10C . . . . 53.8(5) no
    C3C C4C C5C C6C . . . . -179.5(3) no
    O1A C5A C6A O6A . . . . -166.5(3) no
    C10A C5A C6A O6A . . . . 78.0(4) no
    C4A C5A C6A O6A . . . . -49.6(4) no
    O1A C5A C6A C7A . . . . 72.8(4) no
    C10A C5A C6A C7A . . . . -42.8(5) no
    C4A C5A C6A C7A . . . . -170.3(3) no
    O1B C5B C6B O6B . . . . -158.8(3) no
    C4B C5B C6B O6B . . . . -39.9(4) no
    C10B C5B C6B O6B . . . . 86.1(4) no
    O1B C5B C6B C7B . . . . 78.5(4) no
    C4B C5B C6B C7B . . . . -162.6(3) no
    C10B C5B C6B C7B . . . . -36.6(5) no
    O1C C5C C6C O6C . . . . -160.8(3) no
    C4C C5C C6C O6C . . . . -42.9(5) no
    C10C C5C C6C O6C . . . . 83.7(4) no
    O1C C5C C6C C7C . . . . 76.5(4) no
    C4C C5C C6C C7C . . . . -165.5(4) no
    C10C C5C C6C C7C . . . . -38.9(5) no
    O6A C6A C7A C8A . . . . -114.5(4) no
    C5A C6A C7A C8A . . . . 9.8(6) no
    O6B C6B C7B C8B . . . . -120.5(4) no
    C5B C6B C7B C8B . . . . 4.3(6) no
    O6C C6C C7C C8C . . . . -118.2(5) no
    C5C C6C C7C C8C . . . . 7.3(6) no
    C6A C7A C8A C14A . . . . -171.5(4) no
    C6A C7A C8A C9A . . . . 4.6(6) no
    C6B C7B C8B C14B . . . . -168.2(4) no
    C6B C7B C8B C9B . . . . 5.0(6) no
    C6C C7C C8C C14C . . . . -172.9(4) no
    C6C C7C C8C C9C . . . . 1.2(7) no
    C7A C8A C9A O2A . . . . -111.0(4) no
    C14A C8A C9A O2A . . . . 65.3(4) no
    C7A C8A C9A C11A . . . . 141.7(4) no
    C14A C8A C9A C11A . . . . -42.0(4) no
    C7A C8A C9A C10A . . . . 13.3(5) no
    C14A C8A C9A C10A . . . . -170.4(3) no
    C7B C8B C9B O2B . . . . -105.0(4) no
    C14B C8B C9B O2B . . . . 68.7(4) no
    C7B C8B C9B C11B . . . . 146.7(4) no
    C14B C8B C9B C11B . . . . -39.6(5) no
    C7B C8B C9B C10B . . . . 18.9(5) no
    C14B C8B C9B C10B . . . . -167.4(3) no
    C7C C8C C9C O2C . . . . -104.8(4) no
    C14C C8C C9C O2C . . . . 69.4(4) no
    C7C C8C C9C C11C . . . . 149.1(4) no
    C14C C8C C9C C11C . . . . -36.7(5) no
    C7C C8C C9C C10C . . . . 21.7(5) no
    C14C C8C C9C C10C . . . . -164.2(3) no
    O1A C5A C10A C1A . . . . 65.2(4) no
    C4A C5A C10A C1A . . . . -53.8(4) no
    C6A C5A C10A C1A . . . . -179.9(3) no
    O1A C5A C10A C19A . . . . -174.0(3) no
    C4A C5A C10A C19A . . . . 67.0(4) no
    C6A C5A C10A C19A . . . . -59.1(4) no
    O1A C5A C10A C9A . . . . -55.6(4) no
    C4A C5A C10A C9A . . . . -174.6(3) no
    C6A C5A C10A C9A . . . . 59.2(4) no
    C2A C1A C10A C5A . . . . 55.7(4) no
    C2A C1A C10A C19A . . . . -65.0(4) no
    C2A C1A C10A C9A . . . . 174.4(3) no
    O2A C9A C10A C5A . . . . 78.5(4) no
    C8A C9A C10A C5A . . . . -43.2(4) no
    C11A C9A C10A C5A . . . . -170.3(3) no
    O2A C9A C10A C1A . . . . -40.2(4) no
    C8A C9A C10A C1A . . . . -161.8(3) no
    C11A C9A C10A C1A . . . . 71.1(4) no
    O2A C9A C10A C19A . . . . -162.0(3) no
    C8A C9A C10A C19A . . . . 76.4(4) no
    C11A C9A C10A C19A . . . . -50.7(4) no
    C2B C1B C10B C19B . . . . -63.4(5) no
    C2B C1B C10B C9B . . . . 175.7(4) no
    C2B C1B C10B C5B . . . . 56.4(5) no
    O2B C9B C10B C1B . . . . -47.0(5) no
    C8B C9B C10B C1B . . . . -168.2(3) no
    C11B C9B C10B C1B . . . . 65.6(4) no
    O2B C9B C10B C19B . . . . -168.8(3) no
    C8B C9B C10B C19B . . . . 70.0(4) no
    C11B C9B C10B C19B . . . . -56.2(4) no
    O2B C9B C10B C5B . . . . 72.2(4) no
    C8B C9B C10B C5B . . . . -49.0(4) no
    C11B C9B C10B C5B . . . . -175.2(3) no
    O1B C5B C10B C1B . . . . 64.4(4) no
    C4B C5B C10B C1B . . . . -54.5(5) no
    C6B C5B C10B C1B . . . . 179.2(3) no
    O1B C5B C10B C19B . . . . -175.1(3) no
    C4B C5B C10B C19B . . . . 66.0(4) no
    C6B C5B C10B C19B . . . . -60.3(4) no
    O1B C5B C10B C9B . . . . -56.4(4) no
    C4B C5B C10B C9B . . . . -175.2(3) no
    C6B C5B C10B C9B . . . . 58.5(4) no
    C2C C1C C10C C19C . . . . -63.6(5) no
    C2C C1C C10C C9C . . . . 174.6(3) no
    C2C C1C C10C C5C . . . . 56.1(5) no
    O2C C9C C10C C19C . . . . -169.3(3) no
    C8C C9C C10C C19C . . . . 68.7(4) no
    C11C C9C C10C C19C . . . . -56.4(5) no
    O2C C9C C10C C1C . . . . -46.9(5) no
    C8C C9C C10C C1C . . . . -169.0(3) no
    C11C C9C C10C C1C . . . . 65.9(4) no
    O2C C9C C10C C5C . . . . 71.5(4) no
    C8C C9C C10C C5C . . . . -50.6(4) no
    C11C C9C C10C C5C . . . . -175.7(3) no
    O1C C5C C10C C19C . . . . -174.1(3) no
    C4C C5C C10C C19C . . . . 67.0(5) no
    C6C C5C C10C C19C . . . . -58.2(5) no
    O1C C5C C10C C1C . . . . 65.9(4) no
    C4C C5C C10C C1C . . . . -53.0(5) no
    C6C C5C C10C C1C . . . . -178.2(3) no
    O1C C5C C10C C9C . . . . -55.1(4) no
    C4C C5C C10C C9C . . . . -174.0(3) no
    C6C C5C C10C C9C . . . . 60.8(4) no
    O2A C9A C11A O3A . . . . 102.4(5) no
    C8A C9A C11A O3A . . . . -144.9(4) no
    C10A C9A C11A O3A . . . . -16.6(6) no
    O2A C9A C11A C12A . . . . -74.6(4) no
    C8A C9A C11A C12A . . . . 38.1(5) no
    C10A C9A C11A C12A . . . . 166.3(4) no
    O2B C9B C11B O3B . . . . 112.9(5) no
    C8B C9B C11B O3B . . . . -134.0(5) no
    C10B C9B C11B O3B . . . . -6.8(6) no
    O2B C9B C11B C12B . . . . -66.5(4) no
    C8B C9B C11B C12B . . . . 46.6(5) no
    C10B C9B C11B C12B . . . . 173.8(4) no
    O2C C9C C11C O3C . . . . 114.6(5) no
    C8C C9C C11C O3C . . . . -133.9(4) no
    C10C C9C C11C O3C . . . . -7.5(6) no
    O2C C9C C11C C12C . . . . -66.1(4) no
    C8C C9C C11C C12C . . . . 45.4(5) no
    C10C C9C C11C C12C . . . . 171.8(4) no
    O3A C11A C12A C13A . . . . 135.9(4) no
    C9A C11A C12A C13A . . . . -47.0(5) no
    O3B C11B C12B C13B . . . . 121.3(5) no
    C9B C11B C12B C13B . . . . -59.4(5) no
    O3C C11C C12C C13C . . . . 119.5(5) no
    C9C C11C C12C C13C . . . . -59.7(5) no
    C11A C12A C13A C18A . . . . -65.1(4) no
    C11A C12A C13A C14A . . . . 55.0(4) no
    C11A C12A C13A C17A . . . . 166.8(3) no
    C11B C12B C13B C18B . . . . -60.1(5) no
    C11B C12B C13B C14B . . . . 60.9(4) no
    C11B C12B C13B C17B . . . . 171.3(4) no
    C11C C12C C13C C18C . . . . -61.2(4) no
    C11C C12C C13C C14C . . . . 60.9(4) no
    C11C C12C C13C C17C . . . . 172.1(3) no
    C7A C8A C14A C15A . . . . -3.9(6) no
    C9A C8A C14A C15A . . . . 179.8(3) no
    C7A C8A C14A C13A . . . . -127.1(4) no
    C9A C8A C14A C13A . . . . 56.6(5) no
    C18A C13A C14A C8A . . . . 58.2(5) no
    C12A C13A C14A C8A . . . . -60.6(5) no
    C17A C13A C14A C8A . . . . 177.3(4) no
    C18A C13A C14A C15A . . . . -73.3(4) no
    C12A C13A C14A C15A . . . . 167.8(3) no
    C17A C13A C14A C15A . . . . 45.7(4) no
    C7B C8B C14B C15B . . . . -13.4(6) no
    C9B C8B C14B C15B . . . . 173.1(4) no
    C7B C8B C14B C13B . . . . -137.6(4) no
    C9B C8B C14B C13B . . . . 48.9(5) no
    C18B C13B C14B C8B . . . . 61.1(5) no
    C12B C13B C14B C8B . . . . -58.1(5) no
    C17B C13B C14B C8B . . . . -179.9(4) no
    C18B C13B C14B C15B . . . . -71.2(4) no
    C12B C13B C14B C15B . . . . 169.6(4) no
    C17B C13B C14B C15B . . . . 47.8(4) no
    C7C C8C C14C C15C . . . . -14.2(6) no
    C9C C8C C14C C15C . . . . 171.5(4) no
    C7C C8C C14C C13C . . . . -140.8(4) no
    C9C C8C C14C C13C . . . . 44.8(5) no
    C18C C13C C14C C8C . . . . 66.0(5) no
    C12C C13C C14C C8C . . . . -55.1(5) no
    C17C C13C C14C C8C . . . . -177.6(4) no
    C18C C13C C14C C15C . . . . -68.6(4) no
    C12C C13C C14C C15C . . . . 170.3(3) no
    C17C C13C C14C C15C . . . . 47.8(4) no
    C8A C14A C15A C16A . . . . -162.8(4) no
    C13A C14A C15A C16A . . . . -35.5(4) no
    C8B C14B C15B C16B . . . . -165.4(4) no
    C13B C14B C15B C16B . . . . -35.6(5) no
    C8C C14C C15C C16C . . . . -167.6(4) no
    C13C C14C C15C C16C . . . . -36.3(4) no
    C14A C15A C16A C17A . . . . 11.7(5) no
    C14B C15B C16B C17B . . . . 9.5(5) no
    C14C C15C C16C C17C . . . . 10.6(5) no
    C18A C13A C17A C20A . . . . -43.8(5) no
    C12A C13A C17A C20A . . . . 82.9(5) no
    C14A C13A C17A C20A . . . . -162.2(4) no
    C18A C13A C17A C16A . . . . 81.2(4) no
    C12A C13A C17A C16A . . . . -152.1(4) no
    C14A C13A C17A C16A . . . . -37.1(4) no
    C15A C16A C17A C20A . . . . 145.7(4) no
    C15A C16A C17A C13A . . . . 16.2(5) no
    C15B C16B C17B C20B . . . . 149.9(4) no
    C15B C16B C17B C13B . . . . 19.8(5) no
    C18B C13B C17B C20B . . . . -48.2(5) no
    C12B C13B C17B C20B . . . . 78.9(5) no
    C14B C13B C17B C20B . . . . -167.2(4) no
    C18B C13B C17B C16B . . . . 78.1(4) no
    C12B C13B C17B C16B . . . . -154.8(4) no
    C14B C13B C17B C16B . . . . -40.9(4) no
    C18C C13C C17C C20C . . . . -48.3(5) no
    C12C C13C C17C C20C . . . . 78.5(5) no
    C14C C13C C17C C20C . . . . -166.0(4) no
    C18C C13C C17C C16C . . . . 78.4(4) no
    C12C C13C C17C C16C . . . . -154.8(4) no
    C14C C13C C17C C16C . . . . -39.4(4) no
    C15C C16C C17C C20C . . . . 149.0(4) no
    C15C C16C C17C C13C . . . . 18.4(4) no
    C13A C17A C20A C21A . . . . -53.9(5) no
    C16A C17A C20A C21A . . . . -174.8(4) no
    C13A C17A C20A C22A . . . . -177.9(4) no
    C16A C17A C20A C22A . . . . 61.2(5) no
    C16B C17B C20B C21B . . . . -177.3(4) no
    C13B C17B C20B C21B . . . . -55.6(6) no
    C16B C17B C20B C22B . . . . 59.0(5) no
    C13B C17B C20B C22B . . . . -179.4(4) no
    C13C C17C C20C C21C . . . . -59.4(5) no
    C16C C17C C20C C21C . . . . 179.0(4) no
    C13C C17C C20C C22C . . . . 176.2(4) no
    C16C C17C C20C C22C . . . . 54.6(5) no
    C21A C20A C22A C23A . . . . 75.7(5) no
    C17A C20A C22A C23A . . . . -158.4(4) no
    C21B C20B C22B C23B . . . . 57.0(6) no
    C17B C20B C22B C23B . . . . -177.3(4) no
    C21C C20C C22C C23C . . . . 57.4(6) no
    C17C C20C C22C C23C . . . . -177.5(4) no
    C20A C22A C23A C24A . . . . -174.5(4) no
    C20B C22B C23B C24B . . . . 176.4(5) no
    C20C C22C C23C C24C . . . . 168.0(5) no
    C22A C23A C24A C25A . . . . -166.4(4) no
    C22C C23C C24C C25C . . . . 170.0(6) no
    C23A C24A C25A C27A . . . . 179.6(4) no
    C23A C24A C25A C26A . . . . -56.0(5) no
    C23C C24C C25C C26C . . . . 30.3(12) no
    C23C C24C C25C C27C . . . . 174.1(6) no
    O5A C28A O4A C3A . . . . -7.6(8) no
    C29A C28A O4A C3A . . . . 172.0(4) no
    C4A C3A O4A C28A . . . . -80.4(5) no
    C2A C3A O4A C28A . . . . 159.5(4) no
    O5B C28B O4B C3B . . . . 5.0(7) no
    C29B C28B O4B C3B . . . . -176.5(4) no
    C2B C3B O4B C28B . . . . 124.3(4) no
    C4B C3B O4B C28B . . . . -114.6(4) no
    O5C C28C O4C C3C . . . . -7.0(7) no
    C29C C28C O4C C3C . . . . 173.2(4) no
    C2C C3C O4C C28C . . . . 143.4(4) no
    C4C C3C O4C C28C . . . . -95.9(4) no
    O7A C30A O6A C6A . . . . -5.2(6) no
    C31A C30A O6A C6A . . . . 174.4(4) no
    C7A C6A O6A C30A . . . . -129.6(4) no
    C5A C6A O6A C30A . . . . 106.8(4) no
    O7B C30B O6B C6B . . . . 4.8(6) no
    C31B C30B O6B C6B . . . . -173.7(4) no
    C7B C6B O6B C30B . . . . -130.8(4) no
    C5B C6B O6B C30B . . . . 102.6(4) no
    O7C C30C O6C C6C . . . . -3.4(7) no
    C31C C30C O6C C6C . . . . 177.2(4) no
    C7C C6C O6C C30C . . . . -127.6(4) no
    C5C C6C O6C C30C . . . . 107.5(4) no
    C22B C23B C24B C25B . . . . -174.9(6) no
    C23B C24B C25B C26B . . . . -56.2(8) no
    C23B C24B C25B C27B . . . . -179.1(7) no
loop_
    _geom_hbond_atom_site_label_D
    _geom_hbond_atom_site_label_H
    _geom_hbond_atom_site_label_A
    _geom_hbond_site_symmetry_A
    _geom_hbond_distance_DH
    _geom_hbond_distance_HA
    _geom_hbond_distance_DA
    _geom_hbond_angle_DHA
    O1A H1AO O3C 4_655 0.95 1.79 2.745(4) 177.2
    O1B H1BO O5C . 0.80 2.02 2.819(4) 175.3
    O1C H1CO O5B . 0.89 1.81 2.699(4) 177.6
    O2A H2AO O1A . 0.93 1.88 2.691(4) 145.0
    O2B H2BO O1B . 0.90 1.80 2.628(4) 153.4
    O2C H2CO O1C . 1.05 1.77 2.614(4) 133.9
_iucr_refine_instructions_details
;TITL Compound X
CELL  0.71073  10.2420  28.5560  30.2140   90.000   90.000   90.000
ZERR    12.00   0.0020   0.0050   0.0060    0.000    0.000    0.000
LATT  -1
SYMM  1/2 - X, - Y, 1/2 + Z
SYMM  1/2 + X, 1/2 - Y, - Z
SYMM  - X, 1/2 + Y, 1/2 - Z
SFAC  C    H    O
DISP C    0.00330   0.00160
DISP H    0.00000   0.00000
DISP O    0.01060   0.00600
UNIT  373.10  578.20  85.10
MERG   3
OMIT     1   1   0
OMIT     1   3   0
OMIT     0   1   0
OMIT     1   1   1
OMIT     0   2   1
OMIT     1   2   1
OMIT     0   3   1
OMIT     1   0   2
OMIT     0   1   2
OMIT     1   1   2
OMIT     0   2   2
OMIT     1   2   2
OMIT     0   3   2
OMIT     1   0   3
OMIT     1   1   3
OMIT     0   2   3
OMIT     0   3   3
OMIT     0   0   4
OMIT     0   1   4
DFIX 1.50 0.02   C24B C25B C25B C26B C25B C27B
DFIX 1.50 0.02  C20B C22B C28B C29B
DFIX 1.50 0.02 C24C C25C C25C C26C
EXYZ C27Z C26B
EADP C27Z C26B
EXYZ C24B C24Z
EADP C24B C24Z
EQIV $1 -X+1, Y+1/2, -Z+1/2
HTAB O1A O3C_$1
HTAB O1B O5C
HTAB O1C O5B
HTAB O2A O1A
HTAB O2B O1B
HTAB O2C O1C
FMAP   2
PLAN   20
SIZE     0.17   0.30   0.45
ACTA
BOND
BOND   $H
CONF
LIST   4
L.S.   20
TEMP  -100.00
WGHT    0.116800
FVAR       0.29337   0.87258
C1A   1    0.986458    0.374289    0.189768    11.00000    0.03170    0.03120 =
         0.03376    0.00264    0.00222    0.00279
AFIX  23
H1A1  2    1.037202    0.346364    0.198778    11.00000   -1.20000
H1A2  2    1.037797    0.391312    0.167143    11.00000   -1.20000
AFIX   0
C1B   1    0.297913    0.424282    0.426091    11.00000    0.03773    0.03413 =
         0.04792    0.00559    0.01810    0.00306
AFIX  23
H1B1  2    0.257710    0.450729    0.442311    11.00000   -1.20000
H1B2  2    0.226634    0.405109    0.413385    11.00000   -1.20000
AFIX   0
C1C   1    0.279343    0.117492    0.365253    11.00000    0.03140    0.03212 =
         0.05262    0.00620   -0.00435   -0.00177
AFIX  23
H1C1  2    0.232792    0.089964    0.353100    11.00000   -1.20000
H1C2  2    0.214371    0.137290    0.380694    11.00000   -1.20000
AFIX   0
C2A   1    0.966909    0.405967    0.229930    11.00000    0.02985    0.03560 =
         0.03944   -0.00235   -0.00571   -0.00112
AFIX  23
H2A1  2    0.920899    0.388415    0.253492    11.00000   -1.20000
H2A2  2    1.052989    0.415754    0.241618    11.00000   -1.20000
AFIX   0
C2B   1    0.376579    0.394424    0.458444    11.00000    0.04744    0.03991 =
         0.05188    0.00965    0.01590    0.00330
AFIX  23
H2B1  2    0.443991    0.414033    0.472865    11.00000   -1.20000
H2B2  2    0.317980    0.382123    0.481766    11.00000   -1.20000
AFIX   0
C2C   1    0.338291    0.145416    0.326994    11.00000    0.04050    0.03026 =
         0.05275    0.00792   -0.01081   -0.00209
AFIX  23
H2C1  2    0.399569    0.125411    0.310122    11.00000   -1.20000
H2C2  2    0.268201    0.155797    0.306675    11.00000   -1.20000
AFIX   0
C3A   1    0.888182    0.448877    0.217547    11.00000    0.03981    0.03102 =
         0.03090   -0.00551    0.00517   -0.00348
AFIX  13
H3A   2    0.938405    0.468549    0.196102    11.00000   -1.20000
AFIX   0
C3B   1    0.440841    0.354425    0.434895    11.00000    0.03294    0.02952 =
         0.05189    0.00382   -0.00267   -0.00179
AFIX  13
H3B   2    0.372846    0.332334    0.423571    11.00000   -1.20000
AFIX   0
C3C   1    0.409698    0.187434    0.345135    11.00000    0.03747    0.03123 =
         0.04478    0.00510    0.00360   -0.00241
AFIX  13
H3C   2    0.346254    0.209684    0.358944    11.00000   -1.20000
AFIX   0
C4A   1    0.759099    0.435267    0.197803    11.00000    0.03240    0.02771 =
         0.03377   -0.00320    0.00198    0.00109
AFIX  23
H4A1  2    0.712233    0.463834    0.188196    11.00000   -1.20000
H4A2  2    0.705346    0.419557    0.220632    11.00000   -1.20000
AFIX   0
C4B   1    0.526388    0.371003    0.396729    11.00000    0.02977    0.02773 =
         0.04177   -0.00164   -0.00231    0.00121
AFIX  23
H4B1  2    0.561640    0.343438    0.380850    11.00000   -1.20000
H4B2  2    0.601097    0.388997    0.408689    11.00000   -1.20000
AFIX   0
C4C   1    0.513192    0.173752    0.378430    11.00000    0.03633    0.03059 =
         0.03728   -0.00324    0.00337   -0.00793
AFIX  23
H4C1  2    0.553184    0.202428    0.390890    11.00000   -1.20000
H4C2  2    0.582668    0.155789    0.363239    11.00000   -1.20000
AFIX   0
C5A   1    0.776044    0.402247    0.157953    11.00000    0.03469    0.02653 =
         0.03000   -0.00029    0.00558    0.00142
C5B   1    0.450680    0.401674    0.364224    11.00000    0.02650    0.02734 =
         0.03805   -0.00394   -0.00560   -0.00207
C5C   1    0.457236    0.144273    0.415988    11.00000    0.03522    0.02560 =
         0.03882   -0.00408    0.00543   -0.00366
C6A   1    0.642048    0.391428    0.137074    11.00000    0.03358    0.03237 =
         0.03399    0.00177   -0.00141    0.00656
AFIX  13
H6A   2    0.609697    0.420448    0.122144    11.00000   -1.20000
AFIX   0
C6B   1    0.535915    0.418016    0.325635    11.00000    0.02076    0.03675 =
         0.03643   -0.01163   -0.00343    0.00146
AFIX  13
H6B   2    0.544347    0.391209    0.304531    11.00000   -1.20000
AFIX   0
C6C   1    0.567536    0.131462    0.449605    11.00000    0.04530    0.03699 =
         0.04174    0.00175   -0.00490   -0.01937
AFIX  13
H6C   2    0.586104    0.159951    0.467794    11.00000   -1.20000
AFIX   0
C7A   1    0.650395    0.353624    0.103491    11.00000    0.03596    0.03053 =
         0.03089    0.00084   -0.00556    0.00474
AFIX  43
H7A   2    0.575862    0.347961    0.085556    11.00000   -1.20000
AFIX   0
C7B   1    0.482606    0.458510    0.300530    11.00000    0.03577    0.03635 =
         0.03267   -0.00607    0.00403    0.00116
AFIX  43
H7B   2    0.529157    0.468500    0.275026    11.00000   -1.20000
AFIX   0
C7C   1    0.526777    0.092653    0.480912    11.00000    0.04086    0.04367 =
         0.03541    0.00274   -0.00343   -0.01063
AFIX  43
H7C   2    0.583560    0.085095    0.504726    11.00000   -1.20000
AFIX   0
C8A   1    0.756602    0.326862    0.096798    11.00000    0.03728    0.02385 =
         0.02656    0.00342   -0.00067    0.00195
C8B   1    0.374250    0.481847    0.311172    11.00000    0.02648    0.03057 =
         0.03524   -0.00580    0.00227   -0.00240
C8C   1    0.414203    0.068098    0.476961    11.00000    0.03679    0.02866 =
         0.02837   -0.00670    0.00959   -0.00155
C9A   1    0.878077    0.329935    0.125308    11.00000    0.03091    0.02416 =
         0.02849    0.00216    0.00307   -0.00068
C9B   1    0.298663    0.470815    0.353785    11.00000    0.02328    0.02845 =
         0.04371   -0.00034    0.00348   -0.00020
C9C   1    0.316883    0.076444    0.439647    11.00000    0.03110    0.02133 =
         0.04149   -0.00706    0.00997    0.00023
C10A  1    0.855967    0.358329    0.169230    11.00000    0.02757    0.02788 =
         0.02562    0.00253    0.00118   -0.00034
C10B  1    0.383252    0.443714    0.388181    11.00000    0.02821    0.02684 =
         0.04127    0.00139    0.00641    0.00040
C10C  1    0.381471    0.100575    0.399005    11.00000    0.02860    0.02305 =
         0.03582   -0.00123   -0.00070   -0.00218
C11A  1    0.937053    0.280795    0.133189    11.00000    0.02881    0.03019 =
         0.03162    0.00136    0.00295    0.00060
C11B  1    0.235697    0.515861    0.372728    11.00000    0.03285    0.03239 =
         0.04648    0.00397    0.01819    0.00127
C11C  1    0.245888    0.029939    0.428407    11.00000    0.03176    0.03012 =
         0.03865   -0.00339   -0.00168   -0.00274
C12A  1    0.934494    0.246263    0.095445    11.00000    0.03742    0.02713 =
         0.03659   -0.00109    0.00162    0.00638
AFIX  23
H12A  2    0.957777    0.214838    0.106813    11.00000   -1.20000
H12B  2    1.001207    0.255370    0.073351    11.00000   -1.20000
AFIX   0
C12B  1    0.164435    0.546250    0.339941    11.00000    0.03580    0.03535 =
         0.04817    0.00259    0.01158    0.00788
AFIX  23
H12C  2    0.128051    0.574060    0.355128    11.00000   -1.20000
H12D  2    0.091263    0.528521    0.326613    11.00000   -1.20000
AFIX   0
C12C  1    0.197901    0.001677    0.466834    11.00000    0.03566    0.02820 =
         0.04922   -0.00375   -0.00123   -0.00617
AFIX  23
H12E  2    0.154118   -0.027051    0.456059    11.00000   -1.20000
H12F  2    0.133881    0.020106    0.484135    11.00000   -1.20000
AFIX   0
C13A  1    0.800607    0.243624    0.072622    11.00000    0.03292    0.02702 =
         0.03036   -0.00001    0.00039    0.00623
C13B  1    0.260434    0.561810    0.303511    11.00000    0.03139    0.02987 =
         0.03357   -0.00349    0.00407    0.00489
C13C  1    0.314212   -0.011405    0.496097    11.00000    0.02539    0.02701 =
         0.04133   -0.00522    0.00009    0.00169
C14A  1    0.765679    0.293910    0.058521    11.00000    0.03620    0.02643 =
         0.02830    0.00144   -0.00246    0.00289
AFIX  13
H14A  2    0.839695    0.305230    0.039775    11.00000   -1.20000
AFIX   0
C14B  1    0.309051    0.516479    0.280995    11.00000    0.03322    0.03555 =
         0.03228   -0.00916    0.00184    0.00050
AFIX  13
H14B  2    0.229153    0.500437    0.269506    11.00000   -1.20000
AFIX   0
C14C  1    0.375818    0.034342    0.512651    11.00000    0.03233    0.02858 =
         0.04276   -0.00512   -0.00363   -0.00274
AFIX  13
H14C  2    0.304926    0.050501    0.529523    11.00000   -1.20000
AFIX   0
C15A  1    0.650105    0.287801    0.027760    11.00000    0.04851    0.03305 =
         0.04222    0.00305   -0.00575    0.01101
AFIX  23
H15A  2    0.643437    0.314363    0.006825    11.00000   -1.20000
H15B  2    0.567632    0.285373    0.044694    11.00000   -1.20000
AFIX   0
C15B  1    0.382079    0.534412    0.240134    11.00000    0.05656    0.04573 =
         0.03642   -0.00233    0.00901    0.01736
AFIX  23
H15E  2    0.384151    0.510388    0.216521    11.00000   -1.20000
H15F  2    0.472709    0.543451    0.247671    11.00000   -1.20000
AFIX   0
C15C  1    0.473664    0.018916    0.547432    11.00000    0.03450    0.04046 =
         0.03885   -0.00688   -0.00067   -0.00477
AFIX  23
H15C  2    0.491069    0.044319    0.568935    11.00000   -1.20000
H15D  2    0.557041    0.009136    0.533670    11.00000   -1.20000
AFIX   0
C16A  1    0.679525    0.241862    0.003113    11.00000    0.05194    0.03267 =
         0.03535   -0.00277   -0.00800    0.01029
AFIX  23
H16A  2    0.703137    0.248412   -0.028052    11.00000   -1.20000
H16B  2    0.601987    0.221164    0.003441    11.00000   -1.20000
AFIX   0
C16B  1    0.301010    0.577612    0.225658    11.00000    0.05367    0.04645 =
         0.03676   -0.00010    0.00806    0.01497
AFIX  23
H16C  2    0.358700    0.605058    0.221380    11.00000   -1.20000
H16D  2    0.255278    0.571115    0.197452    11.00000   -1.20000
AFIX   0
C16C  1    0.405455   -0.022470    0.569651    11.00000    0.03575    0.03952 =
         0.04443    0.00108   -0.00683   -0.00518
AFIX  23
H16E  2    0.378215   -0.013933    0.600036    11.00000   -1.20000
H16F  2    0.465369   -0.049611    0.571419    11.00000   -1.20000
AFIX   0
C17A  1    0.795997    0.217959    0.027625    11.00000    0.03211    0.03019 =
         0.03258   -0.00009    0.00009    0.00222
AFIX  13
H17A  2    0.877412    0.226447    0.011211    11.00000   -1.20000
AFIX   0
C17B  1    0.201197    0.587366    0.262871    11.00000    0.03722    0.03440 =
         0.03782   -0.00245    0.00208    0.00161
AFIX  13
H17B  2    0.119305    0.570294    0.254842    11.00000   -1.20000
AFIX   0
C17C  1    0.283283   -0.035056    0.540912    11.00000    0.03126    0.03230 =
         0.03320   -0.00545    0.00010    0.00103
AFIX  13
H17C  2    0.207568   -0.017773    0.553945    11.00000   -1.20000
AFIX   0
C18A  1    0.700069    0.224202    0.105315    11.00000    0.04168    0.02899 =
         0.03660    0.00223    0.00669   -0.00434
AFIX 137
H18A  2    0.724842    0.192325    0.113910    11.00000   -1.50000
H18B  2    0.613794    0.223662    0.091298    11.00000   -1.50000
H18C  2    0.697211    0.244186    0.131666    11.00000   -1.50000
AFIX   0
C18B  1    0.371186    0.589378    0.324418    11.00000    0.04515    0.03554 =
         0.04389   -0.00180   -0.00115    0.00195
AFIX 137
H18D  2    0.429183    0.601207    0.301168    11.00000   -1.50000
H18E  2    0.420607    0.568950    0.344383    11.00000   -1.50000
H18F  2    0.335250    0.615770    0.341195    11.00000   -1.50000
AFIX   0
C18C  1    0.411455   -0.041034    0.470049    11.00000    0.04288    0.03219 =
         0.03631    0.00396    0.00841    0.00551
AFIX 137
H18G  2    0.450716   -0.021986    0.446579    11.00000   -1.50000
H18H  2    0.366075   -0.067824    0.456845    11.00000   -1.50000
H18I  2    0.480042   -0.052327    0.489988    11.00000   -1.50000
AFIX   0
C19A  1    0.780112    0.327071    0.202000    11.00000    0.03498    0.03039 =
         0.03070    0.00422    0.00086    0.00059
AFIX 137
H19G  2    0.839717    0.304098    0.215128    11.00000   -1.50000
H19H  2    0.710025    0.310694    0.186252    11.00000   -1.50000
H19I  2    0.742414    0.346569    0.225434    11.00000   -1.50000
AFIX   0
C19B  1    0.489034    0.477049    0.406724    11.00000    0.03578    0.03324 =
         0.03953   -0.00658    0.00026   -0.00625
AFIX 137
H19A  2    0.526772    0.495352    0.382452    11.00000   -1.50000
H19B  2    0.557821    0.458636    0.421059    11.00000   -1.50000
H19C  2    0.449510    0.498273    0.428407    11.00000   -1.50000
AFIX   0
C19C  1    0.476422    0.066382    0.377028    11.00000    0.03932    0.03012 =
         0.02962    0.00091    0.00026    0.00030
AFIX 137
H19D  2    0.522227    0.048387    0.399869    11.00000   -1.50000
H19E  2    0.540042    0.083908    0.359348    11.00000   -1.50000
H19F  2    0.427827    0.044945    0.357787    11.00000   -1.50000
AFIX   0
C20A  1    0.785133    0.164223    0.026994    11.00000    0.03427    0.02822 =
         0.04094   -0.00145    0.00640    0.00099
AFIX  13
H20A  2    0.698783    0.155701    0.040176    11.00000   -1.20000
AFIX   0
C20B  1    0.165193    0.639639    0.266932    11.00000    0.04776    0.03247 =
         0.04135   -0.00255    0.00094    0.00059
AFIX  13
H20B  2    0.247602    0.657479    0.272480    11.00000   -1.20000
AFIX   0
C20C  1    0.248263   -0.087169    0.542170    11.00000    0.03619    0.03484 =
         0.03039   -0.00676    0.00178   -0.00267
AFIX  13
H20C  2    0.323278   -0.104940    0.529259    11.00000   -1.20000
AFIX   0
C21A  1    0.889824    0.140145    0.053974    11.00000    0.05104    0.02726 =
         0.04924   -0.00415   -0.00232    0.01104
AFIX 137
H21D  2    0.885370    0.106268    0.049011    11.00000   -1.50000
H21E  2    0.876115    0.146803    0.085452    11.00000   -1.50000
H21F  2    0.975829    0.151760    0.044943    11.00000   -1.50000
AFIX   0
C21B  1    0.072570    0.649963    0.304571    11.00000    0.07857    0.03786 =
         0.05025    0.00060    0.00928    0.01940
AFIX 137
H21G  2   -0.005804    0.630542    0.301523    11.00000   -1.50000
H21H  2    0.047903    0.683112    0.303829    11.00000   -1.50000
H21I  2    0.115499    0.642936    0.332787    11.00000   -1.50000
AFIX   0
C21C  1    0.128235   -0.098200    0.514665    11.00000    0.05604    0.04446 =
         0.05375    0.00375   -0.01231   -0.01464
AFIX 137
H21A  2    0.056378   -0.077595    0.523581    11.00000   -1.50000
H21B  2    0.102865   -0.130913    0.519370    11.00000   -1.50000
H21C  2    0.147918   -0.093217    0.483275    11.00000   -1.50000
AFIX   0
C22A  1    0.787038    0.145711   -0.020885    11.00000    0.04848    0.03460 =
         0.03642    0.00008    0.00704    0.00466
AFIX  23
H22A  2    0.738515    0.167757   -0.040093    11.00000   -1.20000
H22B  2    0.878473    0.144618   -0.031462    11.00000   -1.20000
AFIX   0
C22B  1    0.107511    0.657093    0.223192    11.00000    0.05516    0.03831 =
         0.04208   -0.00316    0.00214    0.00910
AFIX  23
H22C  2    0.027644    0.638756    0.216845    11.00000   -1.20000
H22D  2    0.170942    0.650416    0.199287    11.00000   -1.20000
AFIX   0
C22C  1    0.230714   -0.103576    0.590081    11.00000    0.05527    0.04132 =
         0.03779   -0.00760    0.00470   -0.01134
AFIX  23
H22E  2    0.311428   -0.095983    0.606619    11.00000   -1.20000
H22F  2    0.158883   -0.085221    0.603490    11.00000   -1.20000
AFIX   0
C23A  1    0.727350    0.097480   -0.025172    11.00000    0.03977    0.03653 =
         0.04378   -0.00411    0.00976   -0.00194
AFIX  23
H23A  2    0.633850    0.099499   -0.017084    11.00000   -1.20000
H23B  2    0.770149    0.076453   -0.003534    11.00000   -1.20000
AFIX   0
C23B  1    0.072670    0.709072    0.221353    11.00000    0.07133    0.04465 =
         0.05635   -0.00439   -0.01035    0.01350
AFIX  23
H23C  2    0.004653    0.715517    0.243823    11.00000   -1.20000
H23D  2    0.150930    0.727558    0.229390    11.00000   -1.20000
AFIX   0
C23C  1    0.201325   -0.155003    0.596713    11.00000    0.05998    0.04688 =
         0.03980    0.00294   -0.00222   -0.01077
AFIX  23
H23E  2    0.111745   -0.161254    0.585914    11.00000   -1.20000
H23F  2    0.262122   -0.173433    0.578125    11.00000   -1.20000
AFIX   0
C24A  1    0.737915    0.075386   -0.070952    11.00000    0.03613    0.03649 =
         0.04430   -0.00493    0.00067    0.00379
AFIX  23
H24A  2    0.829787    0.066091   -0.076105    11.00000   -1.20000
H24B  2    0.714864    0.099214   -0.093433    11.00000   -1.20000
AFIX   0
C24C  1    0.211454   -0.172116    0.643087    11.00000    0.06411    0.06397 =
         0.04453    0.00198   -0.00137   -0.01998
AFIX  23
H24C  2    0.304770   -0.169979    0.651391    11.00000   -1.20000
H24D  2    0.164370   -0.149182    0.661770    11.00000   -1.20000
AFIX   0
C25A  1    0.650673    0.032596   -0.077529    11.00000    0.03809    0.03701 =
         0.05513   -0.00598    0.00235    0.00253
AFIX  13
H25A  2    0.558084    0.043032   -0.073912    11.00000   -1.20000
AFIX   0
C25C  1    0.167112   -0.218244    0.656724    11.00000    0.15941    0.06058 =
         0.04769    0.01231    0.01020   -0.01003
AFIX  13
H25C  2    0.070854   -0.212845    0.658891    11.00000   -1.20000
AFIX   0
C26A  1    0.677738   -0.005093   -0.042079    11.00000    0.07699    0.03755 =
         0.05183   -0.00074   -0.00476   -0.00389
AFIX 137
H26A  2    0.620334   -0.032040   -0.047054    11.00000   -1.50000
H26B  2    0.661017    0.007971   -0.012626    11.00000   -1.50000
H26C  2    0.769047   -0.015138   -0.044049    11.00000   -1.50000
AFIX   0
C26C  1    0.171040   -0.256777    0.625527    11.00000    0.07566    0.04674 =
         0.07965    0.01251   -0.01116   -0.00817
AFIX 137
H26D  2    0.138372   -0.246177    0.596734    11.00000   -1.50000
H26E  2    0.116214   -0.282435    0.636416    11.00000   -1.50000
H26F  2    0.261191   -0.267773    0.622337    11.00000   -1.50000
AFIX   0
C27A  1    0.664292    0.012311   -0.123466    11.00000    0.05402    0.04490 =
         0.05329   -0.00394   -0.00772   -0.00232
AFIX 137
H27A  2    0.644422    0.036512   -0.145455    11.00000   -1.50000
H27B  2    0.603404   -0.013902   -0.126967    11.00000   -1.50000
H27C  2    0.753886    0.001162   -0.127782    11.00000   -1.50000
AFIX   0
C27C  1    0.198844   -0.230142    0.703747    11.00000    0.08949    0.09350 =
         0.05177    0.01978    0.00600   -0.00377
AFIX 137
H27G  2    0.148382   -0.257672    0.712826    11.00000   -1.50000
H27H  2    0.176623   -0.203585    0.722861    11.00000   -1.50000
H27I  2    0.292307   -0.236960    0.706348    11.00000   -1.50000
AFIX   0
C28A  1    0.832554    0.520738    0.253851    11.00000    0.05985    0.03340 =
         0.04953   -0.01088   -0.00633    0.00148
C28B  1    0.510425    0.285178    0.473684    11.00000    0.04383    0.02788 =
         0.04109   -0.00690    0.00529    0.00172
C28C  1    0.484017    0.256816    0.307740    11.00000    0.03431    0.03329 =
         0.04695    0.00297   -0.01683   -0.00431
C29A  1    0.792269    0.541304    0.296817    11.00000    0.05929    0.04087 =
         0.05470   -0.01338   -0.01022    0.00815
AFIX 137
H29A  2    0.766841    0.574061    0.292427    11.00000   -1.50000
H29B  2    0.865337    0.539751    0.317708    11.00000   -1.50000
H29C  2    0.718016    0.523688    0.308704    11.00000   -1.50000
AFIX   0
C29B  1    0.598127    0.267603    0.508471    11.00000    0.08055    0.03891 =
         0.05589    0.00501   -0.01748   -0.00007
AFIX  33
H29D  2    0.650564    0.293532    0.520112    11.00000   -1.50000
H29E  2    0.656011    0.243658    0.496025    11.00000   -1.50000
H29F  2    0.546238    0.253908    0.532452    11.00000   -1.50000
AFIX   0
C29C  1    0.569134    0.274430    0.270917    11.00000    0.06227    0.04552 =
         0.05603    0.00801   -0.00300   -0.01927
AFIX 137
H29G  2    0.525692    0.300610    0.255985    11.00000   -1.50000
H29H  2    0.584567    0.249136    0.249629    11.00000   -1.50000
H29I  2    0.652744    0.285050    0.283083    11.00000   -1.50000
AFIX   0
C30A  1    0.449950    0.407549    0.179744    11.00000    0.02950    0.05461 =
         0.04906   -0.02001   -0.00390    0.00961
C30B  1    0.763309    0.398875    0.332291    11.00000    0.02925    0.03898 =
         0.03864    0.00134    0.00269    0.00227
C30C  1    0.786600    0.147832    0.430337    11.00000    0.05061    0.04597 =
         0.04125    0.01766   -0.01037   -0.01894
C31A  1    0.351666    0.386579    0.209294    11.00000    0.03324    0.08510 =
         0.05907   -0.01912    0.00710   -0.00327
AFIX 137
H31G  2    0.312770    0.411077    0.227791    11.00000   -1.50000
H31H  2    0.393487    0.363094    0.228225    11.00000   -1.50000
H31I  2    0.283341    0.371614    0.191530    11.00000   -1.50000
AFIX   0
C31B  1    0.888200    0.413658    0.353347    11.00000    0.03176    0.05857 =
         0.05417   -0.00491   -0.00627    0.00090
AFIX  33
H31A  2    0.876098    0.444043    0.367856    11.00000   -1.50000
H31B  2    0.956159    0.416350    0.330656    11.00000   -1.50000
H31C  2    0.914506    0.390307    0.375380    11.00000   -1.50000
AFIX   0
C31C  1    0.905996    0.127168    0.408860    11.00000    0.04408    0.05886 =
         0.06529    0.01919   -0.00113   -0.00269
AFIX  33
H31D  2    0.977780    0.149816    0.410176    11.00000   -1.50000
H31E  2    0.886717    0.119710    0.377881    11.00000   -1.50000
H31F  2    0.931242    0.098520    0.424535    11.00000   -1.50000
AFIX   0
O1A   3    0.847801    0.426431    0.123915    11.00000    0.04530    0.02482 =
         0.03860    0.00975    0.00838    0.00540
AFIX   3
H1AO  2    0.823243    0.458192    0.118713    11.00000   -1.20000
AFIX   0
O1B   3    0.347845    0.374675    0.344756    11.00000    0.03147    0.02383 =
         0.06626   -0.00780   -0.00857   -0.00372
AFIX   3
H1BO  2    0.366660    0.347555    0.341279    11.00000   -1.20000
AFIX   0
O1C   3    0.363637    0.171712    0.439970    11.00000    0.05386    0.02494 =
         0.06668   -0.01156    0.01954   -0.00570
AFIX   3
H1CO  2    0.389247    0.201320    0.443830    11.00000   -1.20000
AFIX   0
O2A   3    0.980898    0.349846    0.098295    11.00000    0.03938    0.03186 =
         0.03700    0.00207    0.01057    0.00212
AFIX   3
H2AO  2    0.955515    0.381037    0.097714    11.00000   -1.20000
AFIX   0
O2B   3    0.183032    0.445126    0.341358    11.00000    0.02507    0.03850 =
         0.07203    0.00686   -0.00500   -0.00441
AFIX   3
H2BO  2    0.216784    0.416185    0.340338    11.00000   -1.20000
AFIX   0
O2C   3    0.208899    0.101548    0.458390    11.00000    0.03974    0.03723 =
         0.06166   -0.00240    0.00685    0.00319
AFIX   3
H2CO  2    0.233383    0.137188    0.460817    11.00000   -1.20000
AFIX   0
O3A   3    0.989050    0.270091    0.167702    11.00000    0.05160    0.03490 =
         0.04536    0.00049   -0.01078    0.00991
O3B   3    0.241194    0.526548    0.411656    11.00000    0.06913    0.03974 =
         0.04405    0.00363    0.02025    0.01767
O3C   3    0.231024    0.016893    0.391231    11.00000    0.05656    0.04001 =
         0.04020    0.00007   -0.00742   -0.00961
O4A   3    0.863422    0.475364    0.258000    11.00000    0.04386    0.03329 =
         0.03824   -0.00789    0.00196    0.00123
O4B   3    0.525043    0.330296    0.466502    11.00000    0.04535    0.02738 =
         0.04920    0.00271   -0.01026   -0.00552
O4C   3    0.477392    0.210339    0.307915    11.00000    0.05235    0.03146 =
         0.04441    0.00566    0.00627   -0.00474
O5A   3    0.837210    0.540722    0.219930    11.00000    0.16492    0.04166 =
         0.04959    0.00329   -0.00197    0.01007
O5B   3    0.434746    0.261696    0.452857    11.00000    0.06993    0.02606 =
         0.08458   -0.00352   -0.02251   -0.00677
O5C   3    0.429196    0.281120    0.333420    11.00000    0.06248    0.02978 =
         0.06894    0.00330    0.00391   -0.00546
O6A   3    0.544449    0.376765    0.169534    11.00000    0.02886    0.04383 =
         0.04375   -0.00159    0.00392    0.00536
O6B   3    0.667966    0.430605    0.340426    11.00000    0.02415    0.03676 =
         0.04487   -0.00600    0.00374    0.00144
O6C   3    0.685483    0.117831    0.428918    11.00000    0.03605    0.04086 =
         0.04296    0.00549   -0.00614   -0.01181
O7A   3    0.448099    0.447280    0.165614    11.00000    0.05686    0.05766 =
         0.07749   -0.01419    0.00273    0.02531
O7B   3    0.746387    0.363479    0.311708    11.00000    0.03323    0.04146 =
         0.06543   -0.01350    0.00301    0.00608
O7C   3    0.779680    0.186166    0.446497    11.00000    0.05489    0.04839 =
         0.08563   -0.00288    0.00847   -0.02403
PART    1
C24B  1    0.024092    0.725493    0.177018    21.00000    0.07961    0.05012 =
         0.04382   -0.00659   -0.01086    0.00649
AFIX  23
H24E  2   -0.058013    0.708560    0.170471    21.00000   -1.20000
H24F  2    0.088763    0.715897    0.154418    21.00000   -1.20000
AFIX   0
C25B  1   -0.001839    0.777809    0.171132    21.00000    0.07432    0.04224 =
         0.05159    0.00704   -0.01521    0.00055
AFIX  13
H25B  2    0.082476    0.794932    0.175211    21.00000   -1.20000
AFIX   0
C26B  1   -0.095890    0.795019    0.204847    21.00000    0.10369    0.05762 =
         0.07579   -0.00496   -0.02579    0.02274
AFIX 137
H26G  2   -0.179259    0.778579    0.201386    21.00000   -1.50000
H26H  2   -0.109520    0.828726    0.200876    21.00000   -1.50000
H26I  2   -0.060933    0.789103    0.234518    21.00000   -1.50000
AFIX   0
C27B  1   -0.051636    0.787897    0.125574    21.00000    0.13357    0.06028 =
         0.06276    0.01354   -0.02572    0.00817
AFIX 137
H27D  2   -0.119025    0.764981    0.117755    21.00000   -1.50000
H27E  2    0.020508    0.785842    0.104356    21.00000   -1.50000
H27F  2   -0.089015    0.819477    0.124765    21.00000   -1.50000
AFIX   0
PART    2
SAME 0.01 C24B > C27B
C24Z  1    0.024092    0.725493    0.177018   -21.00000    0.07961    0.05012 =
         0.04382   -0.00659   -0.01086    0.00649
AFIX  23
H24G  2    0.013948    0.697681    0.157761   -21.00000   -1.20000
H24H  2    0.092642    0.745428    0.163651   -21.00000   -1.20000
AFIX   0
C25Z  1   -0.103790    0.752741    0.176040   -21.00000    0.04665
AFIX  13
H25Z  2   -0.175567    0.732060    0.187057   -21.00000   -1.20000
AFIX   0
C26Z  1   -0.133012    0.766691    0.129621   -21.00000    0.04540
AFIX 137
H26J  2   -0.226880    0.772460    0.126486   -21.00000   -1.50000
H26K  2   -0.106682    0.741502    0.109481   -21.00000   -1.50000
H26L  2   -0.084714    0.795295    0.122332   -21.00000   -1.50000
AFIX   0
C27Z  1   -0.095890    0.795019    0.204847   -21.00000    0.10369    0.05762 =
         0.07579   -0.00496   -0.02579    0.02274
AFIX  33
H27J  2   -0.024574    0.815200    0.194657   -21.00000   -1.50000
H27K  2   -0.079412    0.785385    0.235472   -21.00000   -1.50000
H27L  2   -0.178490    0.812269    0.203350   -21.00000   -1.50000
AFIX   0
O1    3   -0.060210    0.841068    0.056035   -21.00000    0.04715
O2    3    0.115743    0.859129    0.014506   -21.00000    0.03397
C3    1    0.161377    0.808872    0.073367   -21.00000    0.03633
AFIX 137
H3D   2    0.201422    0.784690    0.054782   -21.00000   -1.50000
H3E   2    0.113653    0.793995    0.097711   -21.00000   -1.50000
H3F   2    0.229624    0.829243    0.085457   -21.00000   -1.50000
AFIX   0
C4    1    0.070694    0.836853    0.046646   -21.00000    0.05035
HKLF 4
REM  Compound X
REM R1 =  0.0628 for   6969 Fo > 4sig(Fo)  and  0.1225 for all  11048 data
REM   1072 parameters refined using     13 restraints
END
WGHT      0.0714      3.6853
REM Highest difference peak  0.294,  deepest hole -0.305,  1-sigma level  0.048
Q1    1   0.2606 -0.2170  0.6590  11.00000  0.05    0.29
Q2    1   0.4608  0.1167  0.4871  11.00000  0.05    0.29
Q3    1   0.9666  0.3811  0.3428  11.00000  0.05    0.24
Q4    1   0.3005  0.1812  0.4206  11.00000  0.05    0.23
Q5    1   0.8972  0.4480  0.3288  11.00000  0.05    0.23
Q6    1   0.5938  0.2383  0.5119  11.00000  0.05    0.23
Q7    1   0.5022  0.1504  0.4420  11.00000  0.05    0.22
Q8    1   0.4076  0.0346  0.4848  11.00000  0.05    0.22
Q9    1   0.8649  0.0921  0.3971  11.00000  0.05    0.21
Q10   1   0.9781  0.4707  0.3255  11.00000  0.05    0.20
Q11   1   0.8395  0.4109  0.3872  11.00000  0.05    0.20
Q12   1   0.1082  0.6819  0.2222  11.00000  0.05    0.19
Q13   1   1.0692  0.3573  0.1477  11.00000  0.05    0.19
Q14   1   0.0237  0.5712  0.2663  11.00000  0.05    0.19
Q15   1   0.9789  0.1187  0.4296  11.00000  0.05    0.19
Q16   1   0.9371  0.5217  0.1897  11.00000  0.05    0.19
Q17   1   0.6045  0.0979  0.5164  11.00000  0.05    0.19
Q18   1   0.2439  0.1200  0.3689  11.00000  0.05    0.18
Q19   1   0.7962  0.5196  0.3385  11.00000  0.05    0.18
Q20   1   0.2868 -0.0267  0.5196  11.00000  0.05    0.18
;
