# Supplementary material for: 3β,6β-Diacet­oxy-5,9α-dihy­droxy-5α-cholest-7-en-11-one acetic acid 0.04-solvate
Source: Acta Crystallogr Sect E Struct Rep Online. 2013 May 11;69(Pt 6):o879–80. doi: 10.1107/S1600536813012646 (PMC3685037; doi:10.1107/S1600536813012646)
Supplement: Supplementary file 2 [file e-69-0o879-Isup2.hkl]

#
# h,k,l, Fc-squared, Fo-squared, sigma(Fo-squared) and status flag
#
data_I
_shelx_title ' Compound X'
_shelx_refln_list_code          4
_shelx_F_calc_maximum      335.20
_exptl_crystal_F_000      3497.60
_reflns_d_resolution_high  0.7696
 
loop_
 _symmetry_equiv_pos_as_xyz
 'x, y, z'
 '-x+1/2, -y, z+1/2'
 'x+1/2, -y+1/2, -z'
 '-x, y+1/2, -z+1/2'
 
_cell_length_a    10.2420
_cell_length_b    28.5560
_cell_length_c    30.2140
_cell_angle_alpha  90.000
_cell_angle_beta   90.000
_cell_angle_gamma  90.000
 
_shelx_F_squared_multiplier     1.000
 
loop_
 _refln_index_h
 _refln_index_k
 _refln_index_l
 _refln_F_squared_calc
 _refln_F_squared_meas
 _refln_F_squared_sigma
 _refln_observed_status
   2   0   0    55897.10    51927.51   2544.33 o
   4   0   0    13832.26    14026.91    524.51 o
   6   0   0      844.89      771.29     40.73 o
   8   0   0      624.03      692.53    114.80 o
  12   0   0      382.53      378.80    237.50 o
   2   1   0   111432.10   107030.88   4857.19 o
   3   1   0      265.03      219.57      8.15 o
   4   1   0       85.76       69.40      6.08 o
   5   1   0      405.13      461.78     19.27 o
   6   1   0     1089.85     1079.75     33.14 o
   7   1   0      494.91      522.11     24.91 o
   8   1   0      736.23      689.66     79.09 o
   9   1   0     1824.78     1863.79    130.60 o
  10   1   0      876.27     1175.90    173.02 o
  11   1   0       27.88     -107.36    187.89 o
  12   1   0      180.57       98.12    154.27 o
  13   1   0      220.98      326.68    187.95 o
   1   2   0       54.10       55.75      4.90 o
   2   2   0   100034.10    98830.08   5772.61 o
   3   2   0       31.87       49.82      5.09 o
   4   2   0     1880.14     1909.32     44.47 o
   5   2   0      216.18      244.85     11.00 o
   6   2   0      186.35      194.55     13.22 o
   7   2   0      800.98      704.86     36.33 o
   8   2   0      819.15      613.71     82.19 o
   9   2   0     1637.01     1411.08    163.95 o
  10   2   0      121.11      -12.43    104.90 o
  11   2   0       14.90     -135.95    181.96 o
  12   2   0       39.50       26.14    218.91 o
  13   2   0       32.16      277.64    185.75 o
   2   3   0     9835.58     9931.53    293.39 o
   3   3   0     5478.70     5027.12    202.97 o
   4   3   0     1246.92     1209.02     41.15 o
   5   3   0      283.48      261.68     13.05 o
   6   3   0     9315.02     8697.53    248.77 o
   7   3   0      269.86      244.33     26.99 o
   8   3   0        2.69      -13.38     27.38 o
   9   3   0     4411.69     4984.93    249.32 o
  10   3   0      659.45      699.64    118.77 o
  11   3   0        0.09      252.38    184.05 o
  12   3   0        1.56       55.19    202.18 o
  13   3   0       50.02     -100.34    185.04 o
   0   4   0     1313.94     1165.37     38.89 o
   1   4   0      609.66      611.14     15.15 o
   2   4   0     1106.43      896.24     29.90 o
   3   4   0      303.54      271.37     13.12 o
   4   4   0       33.19       52.82     10.08 o
   5   4   0     1932.95     1871.71     78.74 o
   6   4   0      736.62      670.01     33.80 o
   7   4   0        0.07       48.93     34.08 o
   8   4   0      790.04      764.82     51.57 o
   9   4   0      106.91       76.69    102.14 o
  10   4   0     1617.07     1457.63    140.26 o
  11   4   0       15.93       78.65    277.36 o
  12   4   0      328.31      422.49    225.65 o
  13   4   0        4.84       19.06    254.59 o
   1   5   0       56.55      143.38      9.64 o
   2   5   0    20334.01    19651.31    370.36 o
   3   5   0     1374.79     1222.81     34.88 o
   4   5   0    23132.12    24445.74    559.46 o
   5   5   0     1590.61     1504.69     58.81 o
   6   5   0      518.83      443.62     32.47 o
   7   5   0      124.10      219.53     34.27 o
   8   5   0     1723.47     1633.32     67.14 o
   9   5   0      118.17       86.67     84.60 o
  10   5   0       24.73       46.09     96.19 o
  11   5   0       50.06      124.32    121.88 o
  13   5   0       24.50       97.72    257.49 o
   0   6   0    19627.28    17815.00    534.24 o
   1   6   0      940.65      827.17     24.17 o
   2   6   0     4367.68     3832.33     79.46 o
   3   6   0     1540.92     1138.02     32.85 o
   4   6   0       21.23       39.22     11.58 o
   5   6   0     2135.25     2280.57     90.52 o
   6   6   0        1.32       26.07     23.44 o
   7   6   0     1944.98     1958.93     73.34 o
   8   6   0     1102.66     1035.20     54.97 o
   9   6   0      260.38      314.75     91.64 o
  10   6   0       46.92       30.07    184.23 o
  11   6   0      100.98      269.05    118.79 o
  12   6   0       10.74     -200.44    200.44 o
  13   6   0       19.78     -251.22    252.84 o
   1   7   0      485.50      555.75     16.53 o
   2   7   0      624.48      595.78     29.91 o
   3   7   0     3017.77     2979.27     55.56 o
   4   7   0      292.66      311.57     15.19 o
   5   7   0     4744.00     4385.93    132.31 o
   6   7   0      144.41      124.45     29.27 o
   7   7   0      398.74      418.82     41.95 o
   8   7   0      182.26      217.03     37.28 o
   9   7   0       34.99      -28.05     88.26 o
  10   7   0      494.37      530.13    149.89 o
  11   7   0      255.89      358.06    126.17 o
  12   7   0        5.40      105.97    206.36 o
  13   7   0       61.23     -206.94    237.27 o
   0   8   0    24111.45    21792.34    655.09 o
   1   8   0     4870.55     4648.68     90.60 o
   2   8   0      541.18      620.38     19.35 o
   3   8   0     1078.65     1276.51     45.10 o
   4   8   0       98.90      107.75     13.33 o
   5   8   0     4437.60     4138.12     87.40 o
   6   8   0     1471.47     1622.97     70.46 o
   7   8   0     1618.10     1538.37     66.06 o
   8   8   0      467.58      435.98     41.17 o
   9   8   0     2755.64     2319.40     92.09 o
  10   8   0       61.31      -58.80    131.30 o
  11   8   0        6.07      267.87    240.99 o
  12   8   0       27.77      147.80    137.86 o
   1   9   0     3020.19     2951.28     58.86 o
   2   9   0      244.70      251.57     15.29 o
   3   9   0     4400.95     4640.79     89.36 o
   4   9   0      652.68      799.38     25.29 o
   5   9   0     3880.96     4020.10     89.26 o
   6   9   0       15.68       29.75     19.04 o
   7   9   0       54.43       54.16     63.41 o
   8   9   0     1663.00     1556.02     71.51 o
   9   9   0       75.66      132.43     94.86 o
  10   9   0      401.11      411.23    118.48 o
  11   9   0       85.33       72.35    116.52 o
  12   9   0        5.92      -22.38    198.99 o
   0  10   0     5969.07     5996.51    183.33 o
   1  10   0    23142.49    23445.67    438.34 o
   2  10   0     3471.81     3510.67     77.83 o
   3  10   0     4426.03     4945.48     95.72 o
   4  10   0     1564.97     1605.98     43.22 o
   5  10   0      723.73      577.99     26.43 o
   6  10   0      629.92      702.48     31.53 o
   7  10   0      670.17      661.91     47.74 o
   8  10   0      155.85      172.37     52.11 o
   9  10   0      588.26      513.03     51.63 o
  10  10   0       26.88      137.77     94.93 o
  11  10   0       27.52      152.88    170.29 o
  12  10   0      199.20      -15.11    167.21 o
   1  11   0     8117.11     7810.22    149.07 o
   2  11   0    12766.67    12742.32    239.17 o
   3  11   0      397.40      467.11     24.52 o
   4  11   0      641.86      676.05     27.90 o
   5  11   0      638.67      675.08     29.27 o
   6  11   0      881.28      860.68     35.30 o
   7  11   0       20.23      136.61     45.48 o
   8  11   0      161.50      222.30     42.56 o
   9  11   0      560.17      636.17     68.54 o
  10  11   0      303.37      236.61    121.37 o
  11  11   0        5.72       -4.86    321.63 o
  12  11   0       79.91      253.32    141.31 o
   0  12   0       19.42       25.16     40.85 o
   1  12   0     1932.46     2212.27     52.17 o
   2  12   0    11295.34    11932.35    226.49 o
   3  12   0      528.38      562.52     24.02 o
   4  12   0     1790.10     1756.77     44.52 o
   5  12   0     5414.01     5510.78    116.88 o
   6  12   0        0.93       33.60     22.10 o
   7  12   0        3.36       93.25     46.52 o
   8  12   0      150.70      177.61     56.00 o
   9  12   0       38.44      100.91     74.24 o
  10  12   0      159.55        2.90    142.11 o
  11  12   0       21.46       -7.63    128.43 o
  12  12   0      251.13      170.46    217.17 o
   1  13   0     2527.73     2668.50     72.88 o
   2  13   0      243.06      182.68     25.24 o
   3  13   0      418.07      408.91     26.72 o
   4  13   0      181.75      197.80     22.49 o
   5  13   0     3192.31     3249.66     77.00 o
   6  13   0        0.44       -9.05     24.62 o
   7  13   0     1386.42     1313.78     69.74 o
   8  13   0      188.11      283.29     51.96 o
   9  13   0      462.69      541.30    105.68 o
  10  13   0      471.49      326.70     94.67 o
  11  13   0      192.10      303.05    127.68 o
  12  13   0       82.47       69.77    182.89 o
   0  14   0     1471.83     1746.24     71.03 o
   1  14   0      263.96      240.58     22.93 o
   2  14   0     3482.85     3229.82     83.94 o
   3  14   0      492.61      514.33     25.20 o
   4  14   0      126.96      142.98     22.55 o
   5  14   0        0.63      -20.15     22.72 o
   6  14   0      410.15      444.45     34.18 o
   7  14   0     3846.47     3843.66    129.36 o
   8  14   0     1551.41     1515.83     91.85 o
   9  14   0       37.26      -54.64    105.65 o
  10  14   0      115.80       76.93     54.73 o
  11  14   0      249.41      336.36    126.33 o
  12  14   0      338.42      201.53    145.54 o
   1  15   0     3211.08     3202.63     79.57 o
   2  15   0     1094.08     1183.47     37.16 o
   3  15   0      267.61      303.64     23.09 o
   4  15   0      162.83      146.99     24.23 o
   5  15   0       47.25       89.25     28.13 o
   6  15   0     1609.95     1441.15     53.51 o
   7  15   0     3342.22     3235.79    117.12 o
   8  15   0       13.24      148.70     62.29 o
   9  15   0      101.13       17.71     72.03 o
  10  15   0        0.65       66.17    110.66 o
  11  15   0        0.22      153.99    146.64 o
  12  15   0       40.60      235.85    193.12 o
   0  16   0    34909.98    36314.63   1106.49 o
   1  16   0     1574.36     1545.64     49.99 o
   2  16   0      677.94      581.40     33.75 o
   3  16   0     2486.48     2501.71     60.03 o
   4  16   0      607.26      638.37     33.65 o
   5  16   0      518.35      516.37     33.06 o
   6  16   0      410.57      485.67     50.51 o
   7  16   0      200.81      263.70     51.87 o
   8  16   0      828.62      945.07     69.58 o
   9  16   0      855.20      827.96     68.91 o
  10  16   0        1.05      -55.66     61.80 o
  11  16   0        2.85      -62.06    133.06 o
  12  16   0      688.05      619.21    220.54 o
   1  17   0     1091.24     1069.67     37.87 o
   2  17   0       10.27       22.68     20.80 o
   3  17   0      170.23      233.40     25.92 o
   4  17   0      290.53      231.07     31.06 o
   5  17   0     1661.74     1604.35     52.97 o
   6  17   0      244.83      298.87     36.08 o
   7  17   0      398.31      335.76     54.40 o
   8  17   0        3.41      -15.30     53.86 o
   9  17   0      240.64      265.53     97.78 o
  10  17   0        7.28       40.14     61.51 o
  11  17   0      136.90      103.64    208.22 o
   0  18   0      546.63      480.30     35.67 o
   1  18   0      181.50      149.80     24.62 o
   2  18   0      993.05      919.51     37.51 o
   3  18   0       94.96      136.21     26.50 o
   4  18   0       14.40       46.05     28.04 o
   5  18   0      299.65      280.11     37.97 o
   6  18   0       51.16      100.90     38.67 o
   7  18   0      271.31      262.26     71.48 o
   8  18   0       17.00      -25.63     54.91 o
   9  18   0       19.89       -9.04     58.46 o
  10  18   0      300.74      296.99     94.40 o
  11  18   0      157.74      166.20    143.27 o
   1  19   0      410.41      415.60     29.37 o
   2  19   0      336.05      422.89     31.81 o
   3  19   0     2179.04     2284.01     59.76 o
   4  19   0      111.34       92.10     30.19 o
   5  19   0       85.32       83.94     34.52 o
   6  19   0     1341.15     1188.79     54.74 o
   7  19   0       14.21       -5.22     61.03 o
   8  19   0      631.79      718.08     70.03 o
   9  19   0       33.33      -30.38     73.00 o
  10  19   0      231.22      248.17     83.79 o
  11  19   0       67.15      106.70    136.59 o
   0  20   0     2822.61     3160.20    119.83 o
   1  20   0       92.62       88.89     32.51 o
   2  20   0       16.19       97.40     30.01 o
   3  20   0      139.80      216.49     37.03 o
   4  20   0      375.75      334.88     55.52 o
   5  20   0     1817.13     1836.27     69.06 o
   6  20   0      252.65      309.68     50.90 o
   7  20   0     1840.98     1688.05    124.85 o
   8  20   0      324.70      332.41     84.28 o
   9  20   0       22.51       49.37     64.05 o
  10  20   0       15.05       67.18     72.63 o
  11  20   0        2.28      125.48     93.02 o
   1  21   0      499.70      534.16     36.11 o
   2  21   0       88.67      109.65     34.88 o
   3  21   0     1624.58     1571.67     73.35 o
   4  21   0     3564.53     3465.59     89.79 o
   5  21   0      367.53      353.67     39.10 o
   6  21   0      241.80      160.66     46.76 o
   7  21   0     1283.50     1341.62     83.56 o
   8  21   0       23.32       75.33     64.56 o
   9  21   0      242.62      227.56    109.06 o
  10  21   0      495.63      560.43     83.19 o
   0  22   0        0.18      -18.32     45.82 o
   1  22   0      228.67      163.61     32.30 o
   2  22   0     1190.87     1037.09     50.52 o
   3  22   0     1216.72     1253.28     60.47 o
   4  22   0       21.65       39.49     38.38 o
   5  22   0      807.11      861.91     59.80 o
   6  22   0        4.88       -2.02     46.93 o
   7  22   0       24.97       10.00     59.61 o
   8  22   0       59.83       63.07    105.01 o
   9  22   0        2.14      -27.60     73.28 o
  10  22   0        0.45      -77.26     77.26 o
   1  23   0      415.40      523.07     39.22 o
   2  23   0      522.23      560.65     43.48 o
   3  23   0      202.41      297.65     44.76 o
   4  23   0     2109.32     2285.74    103.97 o
   5  23   0      885.61      749.53     57.90 o
   6  23   0        5.88      115.15     48.48 o
   7  23   0      167.31      205.49     64.66 o
   8  23   0      100.77       24.24    100.20 o
   9  23   0        9.03      114.88     77.18 o
  10  23   0      198.34      102.10    167.95 o
   0  24   0      446.48      503.23     73.56 o
   1  24   0       41.08       64.20     38.21 o
   2  24   0      617.70      709.97     48.50 o
   3  24   0       38.78       26.09     61.15 o
   4  24   0       11.54       27.87     44.01 o
   5  24   0       11.50      122.11     49.82 o
   6  24   0      410.73      290.78     61.79 o
   7  24   0       11.85       70.24     71.37 o
   8  24   0      141.98      119.97    105.70 o
   9  24   0      142.94       78.29     83.73 o
  10  24   0       54.64     -100.35    100.35 o
   1  25   0      584.10      627.68     48.02 o
   2  25   0        0.04      -23.93     45.28 o
   3  25   0        3.11       54.49     52.83 o
   4  25   0      139.94      103.08     45.93 o
   5  25   0      148.20      104.76     55.09 o
   6  25   0      418.92      404.17     71.95 o
   7  25   0        9.71      -75.22     75.22 o
   8  25   0      181.39      212.13     94.47 o
   9  25   0      146.86      317.96    111.78 o
   0  26   0     4272.36     4186.97    143.42 o
   1  26   0      610.18      486.47     48.33 o
   2  26   0       74.02       74.54     53.01 o
   3  26   0      159.35      178.02     51.20 o
   4  26   0      418.11      391.38     53.72 o
   5  26   0       19.38       -0.03     51.34 o
   6  26   0      163.69      173.58     86.13 o
   7  26   0       72.36      281.70     83.43 o
   8  26   0      722.07      729.50    106.90 o
   9  26   0       39.52      -32.63    108.14 o
   1  27   0      517.17      533.84     71.91 o
   2  27   0     1567.70     1321.80     73.17 o
   3  27   0      741.17      832.40     63.53 o
   4  27   0       98.54       28.43     60.16 o
   5  27   0      332.38      324.17     58.62 o
   6  27   0       23.36       13.48    121.95 o
   7  27   0      300.91      176.72    102.93 o
   8  27   0       16.41       93.98    101.64 o
   9  27   0       54.66       84.98    157.97 o
   0  28   0     1774.10     1576.85    108.06 o
   1  28   0       95.65       55.48     45.58 o
   2  28   0      624.44      539.70     69.52 o
   3  28   0      233.48      227.08     69.51 o
   4  28   0       10.41      -55.79     55.79 o
   5  28   0       88.77      115.06     51.83 o
   6  28   0       53.10      -19.53     59.12 o
   7  28   0        3.13      115.14     90.48 o
   8  28   0       10.57      -98.28    107.40 o
   1  29   0     2534.36     2388.90    116.53 o
   2  29   0       20.97       74.36     51.49 o
   3  29   0      745.27      927.08     69.77 o
   4  29   0       50.37      115.06     58.42 o
   5  29   0      124.58      151.00     60.65 o
   6  29   0      270.47      114.80    212.72 o
   7  29   0      121.08      126.10    101.47 o
   8  29   0        7.96     -101.05    177.08 o
   0  30   0       11.32      -80.41     80.41 o
   1  30   0       98.70      336.38     62.50 o
   2  30   0      196.15      264.73     60.59 o
   3  30   0       12.84       60.95     56.50 o
   4  30   0       19.86       26.29     77.47 o
   5  30   0      107.82       49.37     62.28 o
   6  30   0      296.54      213.97     84.22 o
   7  30   0        6.83       -6.51    132.58 o
   1  31   0       43.62      124.74     69.01 o
   2  31   0       72.86      140.94     63.36 o
   3  31   0        1.59      -49.35     56.19 o
   4  31   0      111.38      285.89     62.63 o
   5  31   0      170.73      329.76     74.97 o
   6  31   0      355.23      206.56    105.47 o
   7  31   0       17.69      139.02    112.09 o
   0  32   0       22.45      -10.79    114.73 o
   1  32   0       97.87      128.31     76.19 o
   2  32   0      218.90      203.25     66.33 o
   3  32   0        2.80      128.06     65.20 o
   4  32   0      182.61      230.45     64.43 o
   5  32   0      129.50       98.10     73.95 o
   6  32   0      218.87      154.54     89.87 o
   1  33   0      569.08      617.29     86.10 o
   2  33   0       29.58      159.90     68.27 o
   3  33   0       84.16       11.80     70.19 o
   4  33   0      147.69      341.09    122.75 o
   5  33   0       74.73      201.56    121.58 o
   0  34   0        0.47     -161.74    161.74 o
   1  34   0        3.30       18.80     87.05 o
   2  34   0        4.20      -80.61     80.61 o
   3  34   0      200.41      291.33     92.14 o
   4  34   0       19.20      238.75    136.14 o
   5  34   0       91.84      189.52    131.97 o
   1  35   0       27.32       42.03    126.64 o
   2  35   0      132.26       97.28    161.69 o
   3  35   0        3.94      -38.03    178.13 o
   4  35   0      141.29      -85.89    132.55 o
   0  36   0      213.93      280.15    179.17 o
   1  36   0      472.28      782.99    166.28 o
   2  36   0       75.59       44.95    122.12 o
   3  36   0        0.21      160.75    137.63 o
   1   0   1     5603.61     1108.38     44.92 o
   2   0   1    13964.35    16170.52    395.37 o
   3   0   1     3320.45     3393.15     97.98 o
   4   0   1     1289.58     1175.13     43.87 o
   5   0   1       74.98       92.39      8.56 o
   6   0   1     7203.55     6854.31    159.63 o
   7   0   1      129.43      137.36     15.26 o
   8   0   1        0.90       47.62     63.59 o
   9   0   1     1444.43     1460.12    164.07 o
  10   0   1       60.88       10.92    124.68 o
  11   0   1       36.14      151.40    181.27 o
  12   0   1        0.62     -108.52    157.25 o
  13   0   1      264.33      243.57    189.34 o
   2   1   1    93001.38    91698.10   1763.44 o
   3   1   1     2887.10     2752.81     57.14 o
   4   1   1       90.38       91.65      6.40 o
   5   1   1     6301.96     5716.80    126.74 o
   6   1   1      249.42      282.02     13.05 o
   7   1   1      328.30      316.23     14.66 o
   8   1   1       84.37      167.91     50.08 o
   9   1   1      534.90      573.32     73.19 o
  10   1   1     1246.29     1098.84    102.80 o
  11   1   1      263.92      230.26    199.91 o
  12   1   1       18.68      -87.26    127.04 o
  13   1   1       63.64      128.65    126.62 o
   2   2   1    39195.01    36996.34    657.15 o
   3   2   1    26057.78    23797.55    357.13 o
   4   2   1     1434.70     1279.21     37.56 o
   5   2   1      443.68      387.60     11.48 o
   6   2   1      207.02      211.77     12.42 o
   7   2   1      272.35      266.52     14.16 o
   8   2   1      836.46      710.71     44.72 o
   9   2   1       74.81       74.83     97.93 o
  10   2   1     2512.13     2296.89    169.68 o
  11   2   1       78.52      -23.18     98.59 o
  12   2   1      231.14      211.75    185.87 o
  13   2   1      148.74      199.95    130.14 o
   1   3   1    12925.47     9717.39    324.93 o
   2   3   1    48832.27    47267.66    972.31 o
   3   3   1     7578.98     7018.19    105.21 o
   4   3   1      236.90      267.23     10.23 o
   5   3   1      666.03      403.34     15.95 o
   6   3   1     2137.18     2298.96     57.44 o
   7   3   1     1044.95      999.55     27.81 o
   8   3   1     2154.53     2059.46     65.71 o
   9   3   1     1052.50     1053.08     91.74 o
  10   3   1      985.10      852.62     88.87 o
  11   3   1        7.80      101.82    100.23 o
  12   3   1      322.54      293.77    159.51 o
  13   3   1      262.64      678.99    193.58 o
   0   4   1    14642.91    13396.08    294.67 o
   1   4   1    10453.32     9772.74    130.80 o
   2   4   1     7742.69     7163.33    106.94 o
   3   4   1     6103.12     6238.56    126.04 o
   4   4   1     1016.78     1002.65     19.58 o
   5   4   1     1925.12     1893.74     39.68 o
   6   4   1     2029.32     1970.44     40.26 o
   7   4   1      359.48      279.81     14.90 o
   8   4   1      425.34      401.07     25.01 o
   9   4   1     1429.84     1280.94     86.43 o
  10   4   1       23.33      107.75     72.46 o
  11   4   1      946.09      933.23    134.60 o
  12   4   1      541.71      818.94    173.69 o
  13   4   1       34.03       71.72    147.55 o
   0   5   1     5638.09     4998.66    105.40 o
   1   5   1     5777.53     5454.27     79.69 o
   2   5   1     8454.22     8034.97    106.81 o
   3   5   1      656.53      660.08     13.40 o
   4   5   1      761.38      859.74     20.00 o
   5   5   1     2777.18     2680.51     43.87 o
   6   5   1      233.39      222.31     15.41 o
   7   5   1      541.88      634.70     33.61 o
   8   5   1      636.23      603.01     29.50 o
   9   5   1      135.61      200.22     60.49 o
  10   5   1      351.83      360.50     76.57 o
  11   5   1      360.72      366.01    129.43 o
  12   5   1      152.74      211.56    114.15 o
  13   5   1       64.81      201.35    193.99 o
   0   6   1     1156.86     1177.12     45.79 o
   1   6   1     8744.71     8544.69    111.73 o
   2   6   1     7513.83     7365.44     93.98 o
   3   6   1     4450.30     3927.63     56.84 o
   4   6   1     6301.74     6600.83    115.85 o
   5   6   1      801.04      886.17     23.57 o
   6   6   1      254.78      244.41     15.10 o
   7   6   1      736.05      737.99     32.25 o
   8   6   1     1271.24     1131.15     39.40 o
   9   6   1      403.37      433.12     91.02 o
  10   6   1     1029.48     1033.71     90.59 o
  11   6   1      276.26      303.66     84.94 o
  12   6   1        4.15      138.88    111.12 o
  13   6   1       12.30     -170.72    170.72 o
   0   7   1       44.59       70.70      9.29 o
   1   7   1      284.80      284.38      9.47 o
   2   7   1     1209.93     1374.52     22.82 o
   3   7   1     1421.40     1210.52     21.29 o
   4   7   1     1182.13     1312.44     24.95 o
   5   7   1      918.41      880.17     16.88 o
   6   7   1     1638.96     1508.26     35.83 o
   7   7   1     1734.37     1832.79     50.58 o
   8   7   1      839.86      794.88     35.71 o
   9   7   1      200.92      224.78     36.53 o
  10   7   1       92.03       32.58    125.12 o
  11   7   1      350.26      246.12     87.39 o
  12   7   1      162.51      177.55    131.87 o
  13   7   1       51.11     -166.38    170.51 o
   0   8   1    20429.77    19325.58    414.69 o
   1   8   1      349.92      317.45     10.13 o
   2   8   1       62.73       79.71      8.12 o
   3   8   1     8837.43     8872.72    115.71 o
   4   8   1      161.19      197.29     10.73 o
   5   8   1      541.48      495.13     17.16 o
   6   8   1     1352.83     1542.21     37.67 o
   7   8   1       74.65       80.42     23.70 o
   8   8   1     2211.51     2231.09     60.48 o
   9   8   1     2128.02     2154.84     76.94 o
  10   8   1      407.91      378.31     90.91 o
  11   8   1      818.22      805.33     97.96 o
  12   8   1      119.00      218.86    110.34 o
   0   9   1     4160.69     3937.12     86.95 o
   1   9   1    11597.07    11017.20    138.86 o
   2   9   1      554.29      487.26     13.96 o
   3   9   1     4854.68     5345.13     72.08 o
   4   9   1     1953.09     2208.63     37.26 o
   5   9   1     1384.98     1394.44     27.95 o
   6   9   1     1414.00     1381.25     35.24 o
   7   9   1      637.01      555.05     30.57 o
   8   9   1     1210.92     1244.85     44.84 o
   9   9   1        3.93      -21.16     29.31 o
  10   9   1     1533.88     1638.50    107.37 o
  11   9   1       71.42       32.68     92.95 o
  12   9   1        8.97       96.38    111.22 o
   0  10   1      458.53      554.39     27.86 o
   1  10   1     2562.90     2217.69     32.30 o
   2  10   1    21149.23    21480.50    291.12 o
   3  10   1    19694.27    19931.61    264.12 o
   4  10   1      129.62      169.40     11.76 o
   5  10   1      558.38      628.74     19.98 o
   6  10   1      892.19      843.98     33.02 o
   7  10   1     1661.56     1544.75     48.76 o
   8  10   1      566.71      556.07     34.95 o
   9  10   1      540.14      506.69     36.28 o
  10  10   1       33.81      -28.76     73.91 o
  11  10   1       68.77      -28.11     98.27 o
  12  10   1       24.90      137.61    112.61 o
   0  11   1     3729.65     3713.45     84.04 o
   1  11   1     6292.70     6403.20     93.52 o
   2  11   1      884.63      803.58     20.49 o
   3  11   1     6305.06     5755.57     78.51 o
   4  11   1     1259.79     1474.93     28.07 o
   5  11   1     1438.19     1379.68     29.03 o
   6  11   1      213.11      231.75     18.31 o
   7  11   1     1353.62     1352.82     47.06 o
   8  11   1      435.88      402.93     33.33 o
   9  11   1       97.11       81.91     31.18 o
  10  11   1       88.47      104.95     86.86 o
  11  11   1      333.25      355.70     95.32 o
  12  11   1       17.60      -40.41    106.14 o
   0  12   1     2534.25     2449.67     61.12 o
   1  12   1      574.12      676.45     17.34 o
   2  12   1     1179.01     1140.06     22.81 o
   3  12   1      293.09      287.11     14.20 o
   4  12   1      680.54      592.31     17.90 o
   5  12   1       47.15       81.35     16.01 o
   6  12   1      331.63      346.60     19.74 o
   7  12   1      226.70      185.34     27.38 o
   8  12   1       68.06       21.36     29.86 o
   9  12   1      462.76      452.54     44.88 o
  10  12   1      450.33      290.06     66.52 o
  11  12   1      302.17      327.41    108.03 o
  12  12   1      230.10      133.90     97.47 o
   0  13   1      977.59     1042.21     37.55 o
   1  13   1     5109.29     5225.26     77.23 o
   2  13   1     7083.23     7437.01    100.19 o
   3  13   1      255.42      246.14     14.20 o
   4  13   1     1967.11     1944.56     34.19 o
   5  13   1      212.52      236.59     17.54 o
   6  13   1      286.91      358.96     22.01 o
   7  13   1      150.76      202.50     28.15 o
   8  13   1      429.02      435.69     37.15 o
   9  13   1       55.68       -2.79     35.02 o
  10  13   1        0.75      -68.07     68.07 o
  11  13   1      292.26      303.50    121.68 o
  12  13   1      151.86       66.62     97.53 o
   0  14   1     1321.46     1086.56     50.00 o
   1  14   1     5885.88     5651.93     86.17 o
   2  14   1     8047.10     7989.28    108.16 o
   3  14   1     3017.17     2770.88     43.84 o
   4  14   1      164.56      202.49     15.78 o
   5  14   1      639.78      745.81     23.92 o
   6  14   1      432.37      400.67     24.37 o
   7  14   1      677.75      603.65     38.55 o
   8  14   1       78.63       94.92     34.26 o
   9  14   1      104.76       31.34     37.46 o
  10  14   1      226.51      166.98     52.64 o
  11  14   1       41.05      181.63    104.22 o
  12  14   1       24.40      176.55    100.49 o
   0  15   1     2219.10     2510.55     61.86 o
   1  15   1     4690.56     4897.08     74.76 o
   2  15   1     9829.11    10045.57    142.61 o
   3  15   1      984.57      948.71     23.76 o
   4  15   1      989.16      909.13     24.78 o
   5  15   1      401.16      494.10     23.09 o
   6  15   1     1338.99     1324.54     35.75 o
   7  15   1      253.44      295.21     33.58 o
   8  15   1      426.11      478.72     40.52 o
   9  15   1       36.93       18.72     37.58 o
  10  15   1      145.17      100.96     61.25 o
  11  15   1       44.72      -11.73     90.88 o
  12  15   1      129.69      168.47    102.86 o
   0  16   1     1533.90     1942.78     58.11 o
   1  16   1     1825.37     1752.82     33.38 o
   2  16   1     1008.42     1129.34     25.82 o
   3  16   1      157.06      144.53     17.19 o
   4  16   1      459.46      568.67     24.05 o
   5  16   1      817.50      730.14     25.95 o
   6  16   1      655.49      642.98     27.88 o
   7  16   1      196.92      214.21     31.67 o
   8  16   1      191.66      171.49     40.01 o
   9  16   1      181.50      107.25     41.07 o
  10  16   1       96.67       93.50     61.15 o
  11  16   1       65.47      171.33     92.62 o
  12  16   1       11.42      246.06    196.16 o
   0  17   1     2045.45     1744.08     56.22 o
   1  17   1     2563.46     2395.02     43.34 o
   2  17   1      816.39      848.83     23.62 o
   3  17   1      343.19      339.70     18.89 o
   4  17   1      332.69      403.58     22.25 o
   5  17   1      662.75      585.33     26.10 o
   6  17   1       96.59      107.00     24.55 o
   7  17   1      575.30      604.00     39.88 o
   8  17   1      173.10      109.98     52.83 o
   9  17   1       40.14       73.83     40.83 o
  10  17   1        8.46      -21.81     44.07 o
  11  17   1        5.00       17.79     90.34 o
   0  18   1     1584.81     1652.60     53.65 o
   1  18   1      392.30      455.50     20.58 o
   2  18   1      355.90      343.47     19.05 o
   3  18   1      768.52      740.93     24.15 o
   4  18   1     1245.90     1265.12     40.33 o
   5  18   1      624.29      610.04     26.96 o
   6  18   1     1973.90     1804.31     45.99 o
   7  18   1        2.29       -3.90     31.92 o
   8  18   1      225.06      216.77     50.92 o
   9  18   1       87.11      105.87     42.75 o
  10  18   1       21.70      -46.60     46.60 o
  11  18   1      130.18      267.18     98.35 o
   0  19   1     3297.27     3521.88     91.03 o
   1  19   1       59.02       92.59     20.16 o
   2  19   1     1731.24     1585.54     34.55 o
   3  19   1      111.57      106.44     19.62 o
   4  19   1     1089.98     1069.85     31.55 o
   5  19   1     1093.36     1232.01     35.02 o
   6  19   1      766.52      703.17     32.85 o
   7  19   1      456.42      466.01     39.65 o
   8  19   1      173.21      214.14     42.58 o
   9  19   1      139.76      162.25     49.67 o
  10  19   1       75.90      -42.17     49.62 o
  11  19   1        0.29      -72.60     72.60 o
   0  20   1       36.16       40.14     28.63 o
   1  20   1      581.49      554.09     26.52 o
   2  20   1      593.44      635.47     26.51 o
   3  20   1     1328.89     1285.22     33.06 o
   4  20   1     2942.10     2885.38     54.88 o
   5  20   1     2303.07     2339.56     49.90 o
   6  20   1      134.27      154.29     31.56 o
   7  20   1      716.10      667.73     54.39 o
   8  20   1      245.26      224.75     45.03 o
   9  20   1       34.88       29.59     48.75 o
  10  20   1       12.04        5.46     50.42 o
  11  20   1       63.92      -25.03     74.84 o
   0  21   1      529.60      605.39     53.22 o
   1  21   1       76.09       91.13     22.50 o
   2  21   1      319.39      351.24     24.51 o
   3  21   1     1082.28     1160.57     38.32 o
   4  21   1     1963.45     1891.10     45.88 o
   5  21   1       82.97      136.44     26.17 o
   6  21   1      613.24      613.74     36.31 o
   7  21   1      645.40      686.25     42.57 o
   8  21   1      188.06      201.33     46.45 o
   9  21   1       94.36       49.13     50.47 o
  10  21   1      228.26      263.96     58.76 o
   0  22   1       34.38       63.46     30.34 o
   1  22   1      156.05      163.74     25.51 o
   2  22   1       35.68       27.75     23.51 o
   3  22   1      478.17      428.14     32.03 o
   4  22   1      439.09      490.55     35.05 o
   5  22   1     2007.73     1943.21     50.18 o
   6  22   1       59.09       62.35     29.95 o
   7  22   1      271.65      278.66     41.87 o
   8  22   1      139.11      161.06     52.95 o
   9  22   1      450.05      491.98     71.63 o
  10  22   1       59.11      141.15     60.57 o
   0  23   1       39.27       23.11     31.30 o
   1  23   1       79.57       98.45     29.84 o
   2  23   1      126.91      164.95     36.09 o
   3  23   1     1294.93     1223.68     43.44 o
   4  23   1      130.74      114.11     30.31 o
   5  23   1       20.99       -3.82     33.08 o
   6  23   1      431.87      500.52     42.00 o
   7  23   1       31.01       26.95     43.25 o
   8  23   1       97.36       83.13     52.03 o
   9  23   1       42.16       23.30     61.04 o
  10  23   1       78.28      -20.27     78.29 o
   0  24   1      280.43      263.15     35.80 o
   1  24   1      220.21      243.47     28.43 o
   2  24   1      283.28      307.89     30.57 o
   3  24   1      842.49      844.62     39.47 o
   4  24   1      622.74      649.92     36.26 o
   5  24   1      552.93      592.55     36.90 o
   6  24   1     1616.79     1631.04     58.01 o
   7  24   1      307.58      204.27     48.94 o
   8  24   1       70.86        6.55     55.93 o
   9  24   1        2.25      -31.32     57.72 o
  10  24   1       46.65      233.69     97.87 o
   0  25   1      134.14      116.71     43.28 o
   1  25   1       41.20       46.28     27.16 o
   2  25   1     1494.73     1340.28     47.77 o
   3  25   1      253.43      295.29     36.49 o
   4  25   1      463.08      401.75     37.56 o
   5  25   1      331.79      346.44     43.48 o
   6  25   1      547.14      531.13     48.38 o
   7  25   1      335.01      301.41     56.25 o
   8  25   1      315.99      354.91     67.40 o
   9  25   1      112.10       58.54     92.30 o
   0  26   1       16.83       84.21     64.26 o
   1  26   1      248.34      182.36     29.40 o
   2  26   1      719.41      820.68     41.96 o
   3  26   1      974.93      950.49     47.49 o
   4  26   1      114.31       99.45     33.24 o
   5  26   1      118.24      146.57     43.09 o
   6  26   1      679.02      669.37     54.27 o
   7  26   1      584.77      692.43     65.06 o
   8  26   1      261.54      279.00     71.03 o
   9  26   1        0.79       61.88     92.73 o
   0  27   1       22.65      -38.95     45.09 o
   1  27   1      342.25      326.37     45.33 o
   2  27   1     1908.55     1920.76     56.66 o
   3  27   1      985.83      999.20     52.35 o
   4  27   1      263.91      269.85     41.48 o
   5  27   1      228.57      201.52     44.20 o
   6  27   1      254.36      315.78     57.13 o
   7  27   1      281.80      200.81     61.32 o
   8  27   1       87.21       37.11     73.41 o
   9  27   1      202.52      402.57    138.95 o
   0  28   1      744.04      745.32     54.52 o
   1  28   1      447.24      511.54     40.75 o
   2  28   1     1459.92     1383.71     52.32 o
   3  28   1       57.41       98.10     37.77 o
   4  28   1       17.55       97.95     43.10 o
   5  28   1      138.13      189.22     37.80 o
   6  28   1       65.08       10.89     42.91 o
   7  28   1       86.13      174.25     66.40 o
   8  28   1        6.35       44.98     87.14 o
   0  29   1      403.61      394.20     61.00 o
   1  29   1       39.64       47.03     39.27 o
   2  29   1      228.81      227.57     41.09 o
   3  29   1      158.98      139.96     39.78 o
   4  29   1      324.11      454.71     42.21 o
   5  29   1      623.38      750.15     51.71 o
   6  29   1      272.29      158.28     51.95 o
   7  29   1      138.61       52.58     79.76 o
   8  29   1      231.52      105.15     93.95 o
   0  30   1      186.93      134.73     57.14 o
   1  30   1        0.47      -41.03     41.03 o
   2  30   1      621.68      648.10     46.99 o
   3  30   1      136.37      153.41     43.10 o
   4  30   1       28.42      -37.75     46.56 o
   5  30   1       48.87       39.25     44.01 o
   6  30   1      163.21      119.68     62.55 o
   7  30   1       65.71       18.75     88.90 o
   0  31   1       34.00      -60.36     60.36 o
   1  31   1      230.77      212.30     45.31 o
   2  31   1      212.50      231.84     44.01 o
   3  31   1      497.60      497.60     49.27 o
   4  31   1       19.49       42.40     49.94 o
   5  31   1      344.29      368.73     56.24 o
   6  31   1      150.96      126.80     73.01 o
   7  31   1        7.06      -88.33    221.99 o
   0  32   1       26.18      -11.50     61.44 o
   1  32   1       95.94      103.49     46.58 o
   2  32   1       48.26       90.71     43.32 o
   3  32   1      200.03      216.05     47.92 o
   4  32   1      229.19      259.13     50.44 o
   5  32   1       62.27      115.37     58.93 o
   6  32   1       70.18       50.91     71.26 o
   0  33   1        9.79      -69.43     69.43 o
   1  33   1       12.72       13.83     55.80 o
   2  33   1        7.53       42.59     59.33 o
   3  33   1       12.50      -45.04     47.55 o
   4  33   1       17.61       14.58     76.69 o
   5  33   1       50.97       62.28     67.34 o
   6  33   1       79.22       -5.19    240.99 o
   0  34   1       27.33       -4.57     79.52 o
   1  34   1       16.32        9.07     58.78 o
   2  34   1       29.08      116.86     58.86 o
   3  34   1        8.72       11.81     70.48 o
   4  34   1      164.08      181.33    102.76 o
   5  34   1       81.62      144.85     78.09 o
   0  35   1        6.51      144.63    122.86 o
   1  35   1        4.56      -12.98     68.40 o
   2  35   1       10.71      147.46     75.12 o
   3  35   1        7.11       94.90    103.60 o
   4  35   1      163.14      188.09     91.35 o
   0  36   1       20.36      134.63    281.89 o
   1  36   1      108.51      184.32    104.36 o
   2  36   1      131.26      157.42     91.44 o
   3  36   1      419.07      480.39    133.94 o
   0  37   1      121.72      278.90    139.08 o
   2   0   2    18857.47    16306.42    388.09 o
   3   0   2     9499.16    10559.02    204.57 o
   4   0   2     1580.94     1755.34     37.98 o
   5   0   2      163.54      139.78     20.15 o
   6   0   2     2135.48     2242.61     71.86 o
   7   0   2       16.64       98.88     51.60 o
   8   0   2      128.72      130.69     41.63 o
   9   0   2      678.54      653.60    128.98 o
  10   0   2      820.92      975.60    123.15 o
  11   0   2       28.22      107.74    113.95 o
  12   0   2       34.30      228.67    152.71 o
  13   0   2      238.32       88.54    245.64 o
   2   1   2     3279.48     2998.96     62.33 o
   3   1   2    16626.64    17592.95    296.50 o
   4   1   2      276.41      334.79     15.43 o
   5   1   2     1035.37     1031.79     27.61 o
   6   1   2      230.68      232.61     12.67 o
   7   1   2      406.53      328.24     19.46 o
   8   1   2     1564.81     1535.93     56.16 o
   9   1   2      324.27      423.96     74.54 o
  10   1   2      302.99      360.86     82.60 o
  11   1   2      110.97       46.99    134.27 o
  12   1   2       47.68       38.70    119.89 o
  13   1   2       28.84     -128.65    128.65 o
   2   2   2     9124.11     8975.74    140.24 o
   3   2   2    29004.16    27867.50    442.57 o
   4   2   2     3238.71     2810.69     46.68 o
   5   2   2     1772.33     1706.05     36.53 o
   6   2   2      978.18      887.28     23.99 o
   7   2   2      853.99      734.37     22.37 o
   8   2   2      247.56      220.19     27.93 o
   9   2   2     2034.62     2266.04    121.33 o
  10   2   2      292.90      306.18     85.53 o
  11   2   2      104.07       40.86    119.87 o
  12   2   2      259.51      499.50    134.13 o
  13   2   2       39.12      237.44    133.99 o
   1   3   2    25003.64    22529.88    385.88 o
   2   3   2     3560.80     3487.86     60.98 o
   3   3   2    19838.58    19242.20    305.52 o
   4   3   2     1025.24      923.61     18.32 o
   5   3   2     9237.88     9801.28    158.72 o
   6   3   2     1517.55     1502.34     33.07 o
   7   3   2     1263.25     1312.56     31.62 o
   8   3   2     1099.28     1014.22     44.17 o
   9   3   2      944.00      823.88     74.13 o
  10   3   2      149.39      247.40     90.09 o
  11   3   2      399.15      474.24    107.21 o
  12   3   2      272.79       94.27    105.05 o
  13   3   2       39.20       61.83    146.35 o
   0   4   2      222.18      325.44     13.46 o
   1   4   2    10465.72     9726.98    131.94 o
   2   4   2     4654.10     5121.08     65.70 o
   3   4   2    10380.84     9628.09    138.31 o
   4   4   2      106.09      103.92      7.99 o
   5   4   2    21605.18    21522.57    349.41 o
   6   4   2       58.22       42.64     11.98 o
   7   4   2      716.28      657.39     22.37 o
   8   4   2      610.60      622.08     32.81 o
   9   4   2      653.59      813.71     67.67 o
  10   4   2     1199.07     1292.29    167.90 o
  11   4   2       36.34      117.00     94.20 o
  12   4   2       84.87      129.67    115.15 o
  13   4   2      162.22      225.61    148.47 o
   0   5   2     3928.33     3450.38     68.46 o
   1   5   2      181.24      229.14      6.51 o
   2   5   2     1131.68     1025.54     18.48 o
   3   5   2     5405.50     4889.49     81.69 o
   4   5   2     2009.28     2033.26     40.99 o
   5   5   2     2558.35     2332.65     47.68 o
   6   5   2       82.07       69.60     12.92 o
   7   5   2      606.02      692.50     23.14 o
   8   5   2      814.64      668.65     29.91 o
   9   5   2      361.91      356.80     85.95 o
  10   5   2      945.35      975.23     88.95 o
  11   5   2       93.25       99.95     96.99 o
  12   5   2      128.75       73.47    112.56 o
  13   5   2      170.90      179.96    146.16 o
   0   6   2    10751.59    10164.66    217.41 o
   1   6   2     4711.40     4804.47     67.02 o
   2   6   2     5659.45     5136.68     67.80 o
   3   6   2     1689.43     1847.01     27.05 o
   4   6   2     7986.80     7948.73    144.48 o
   5   6   2      229.88      220.33     15.27 o
   6   6   2     1024.70     1117.03     26.73 o
   7   6   2      869.81      933.08     33.77 o
   8   6   2       59.18       62.71     35.00 o
   9   6   2      676.11      708.24     45.79 o
  10   6   2      508.92      751.07     90.88 o
  11   6   2      302.49      202.91    100.27 o
  12   6   2       96.13      112.51    324.07 o
  13   6   2       33.14      -89.35    171.88 o
   0   7   2    11582.63    11437.94    223.50 o
   1   7   2     4329.05     4114.09     56.64 o
   2   7   2     2265.71     2055.18     31.00 o
   3   7   2     2535.88     2299.98     33.71 o
   4   7   2    12199.75    12552.48    168.75 o
   5   7   2     1100.66     1127.68     23.91 o
   6   7   2     3104.62     2980.24     53.70 o
   7   7   2     1828.50     1836.43     42.84 o
   8   7   2      406.98      363.38     29.08 o
   9   7   2      423.52      353.36     47.20 o
  10   7   2      102.94       55.40     71.77 o
  11   7   2      303.98      190.64    102.44 o
  12   7   2       38.48      -85.53    118.45 o
  13   7   2       39.41       42.86    204.91 o
   0   8   2     9498.09    10077.80    200.32 o
   1   8   2     1478.61     1229.14     21.07 o
   2   8   2     2573.73     2459.96     36.32 o
   3   8   2      520.04      626.95     18.71 o
   4   8   2      175.98      168.84     13.15 o
   5   8   2     2204.01     1880.39     37.57 o
   6   8   2      211.31      232.22     17.37 o
   7   8   2     2215.10     2310.61     51.09 o
   8   8   2     1669.60     1417.43     46.47 o
   9   8   2      240.76      244.37     42.80 o
  10   8   2      370.72      408.24     79.91 o
  11   8   2        8.36       53.50     99.70 o
  12   8   2       46.43      -87.09    138.91 o
   0   9   2     1013.95     1228.57     34.74 o
   1   9   2     7868.15     7486.79    105.20 o
   2   9   2     5394.15     5582.15     74.35 o
   3   9   2     5314.96     5246.47     71.73 o
   4   9   2     1993.39     2257.91     35.15 o
   5   9   2     1110.23     1057.42     23.34 o
   6   9   2     2766.54     2702.35     52.85 o
   7   9   2      489.51      503.11     23.51 o
   8   9   2      993.01      986.63     40.51 o
   9   9   2       76.08      101.94     30.94 o
  10   9   2      266.73      130.53     75.08 o
  11   9   2       14.66      253.33    101.73 o
  12   9   2        3.62      -11.76    110.31 o
   0  10   2     2051.10     2114.92     52.21 o
   1  10   2     2242.27     2401.88     38.19 o
   2  10   2    29936.48    30481.93    418.95 o
   3  10   2     1257.87     1285.54     23.66 o
   4  10   2     2414.03     2479.08     40.07 o
   5  10   2      614.51      645.08     19.04 o
   6  10   2      700.14      769.31     26.65 o
   7  10   2      325.69      282.73     23.35 o
   8  10   2     1532.49     1311.53     46.79 o
   9  10   2      300.43      357.51     35.22 o
  10  10   2        9.69       83.43     73.67 o
  11  10   2      246.23      398.31     91.44 o
  12  10   2      262.25      322.93    117.84 o
   0  11   2     4935.34     5396.15    116.95 o
   1  11   2    10327.32    10102.82    146.57 o
   2  11   2    13913.51    14089.93    188.44 o
   3  11   2     1350.60     1538.32     27.18 o
   4  11   2      566.79      560.68     16.72 o
   5  11   2      408.56      369.13     16.73 o
   6  11   2     1011.99     1028.22     26.65 o
   7  11   2      192.36      220.87     27.39 o
   8  11   2       88.89       52.01     32.11 o
   9  11   2      447.39      475.39     37.86 o
  10  11   2      315.71      157.43     75.47 o
  11  11   2       49.24       90.54    100.39 o
  12  11   2       32.75      -95.08    114.83 o
   0  12   2    22979.05    22577.05    486.11 o
   1  12   2      786.85     1018.68     22.14 o
   2  12   2     2379.56     2236.68     35.61 o
   3  12   2       25.42       50.76     11.59 o
   4  12   2     2084.82     2160.39     36.08 o
   5  12   2      132.45      133.47     14.96 o
   6  12   2     3180.90     3548.21     60.89 o
   7  12   2      786.93      745.54     30.43 o
   8  12   2     1524.77     1459.89     56.08 o
   9  12   2      168.04       97.61     35.21 o
  10  12   2      244.24      190.87     55.58 o
  11  12   2      138.79      236.87     87.78 o
  12  12   2       20.00       58.38    109.67 o
   0  13   2      690.87      922.82     45.84 o
   1  13   2      339.53      334.96     17.16 o
   2  13   2      313.71      468.85     15.99 o
   3  13   2      215.58      210.42     13.35 o
   4  13   2      837.88      796.13     21.16 o
   5  13   2      146.26      160.91     16.37 o
   6  13   2     3213.03     3138.48     58.83 o
   7  13   2      123.46      155.81     24.86 o
   8  13   2     1221.48     1200.20     52.37 o
   9  13   2      161.15      143.33     38.84 o
  10  13   2      231.66      211.75     56.11 o
  11  13   2       42.23       25.94     89.95 o
  12  13   2       59.00       46.14    112.60 o
   0  14   2     2812.65     2977.57     73.74 o
   1  14   2      173.34      201.99     14.30 o
   2  14   2      318.90      271.27     14.66 o
   3  14   2     1188.76     1278.94     25.56 o
   4  14   2      118.51      140.23     15.79 o
   5  14   2      923.87      891.90     26.46 o
   6  14   2     2323.37     2246.25     47.01 o
   7  14   2      930.29      994.40     36.58 o
   8  14   2     1075.48      832.76     44.60 o
   9  14   2      100.62      113.27     36.48 o
  10  14   2      235.50      176.89     68.03 o
  11  14   2       11.30      -45.13    138.67 o
  12  14   2       27.43      193.25    121.07 o
   0  15   2     3221.28     3663.29     88.58 o
   1  15   2      752.06      764.78     22.57 o
   2  15   2      380.72      459.25     17.66 o
   3  15   2     1412.65     1471.20     29.24 o
   4  15   2     1325.45     1270.88     29.30 o
   5  15   2       57.20       63.53     18.33 o
   6  15   2      890.13      846.98     29.47 o
   7  15   2      606.09      629.75     33.53 o
   8  15   2      522.48      496.12     43.62 o
   9  15   2      836.41      884.78     62.22 o
  10  15   2       52.64       81.20     46.44 o
  11  15   2       85.29      187.89     92.61 o
  12  15   2       61.18      -14.35    116.75 o
   0  16   2        2.81       74.91     25.08 o
   1  16   2      188.28      163.33     16.94 o
   2  16   2     1204.05     1085.17     25.83 o
   3  16   2     1712.34     1457.74     30.04 o
   4  16   2     1700.09     1631.05     35.73 o
   5  16   2      229.24      207.22     20.05 o
   6  16   2      259.21      274.24     24.77 o
   7  16   2      770.76      757.10     35.99 o
   8  16   2     1898.28     1709.43     65.82 o
   9  16   2       68.91      150.52     40.70 o
  10  16   2      126.71       51.00     49.34 o
  11  16   2       38.87       23.39     92.38 o
   0  17   2     2005.58     1957.38     54.89 o
   1  17   2     2179.16     2235.01     43.08 o
   2  17   2      513.25      608.55     22.45 o
   3  17   2     2032.08     2253.79     40.94 o
   4  17   2      592.43      660.52     25.08 o
   5  17   2      607.92      662.28     26.20 o
   6  17   2     3105.32     3189.07     66.48 o
   7  17   2      215.39      130.79     33.20 o
   8  17   2      121.84      107.14     38.41 o
   9  17   2      453.38      562.50     47.89 o
  10  17   2      216.92      228.97     61.62 o
  11  17   2       21.69        3.74     94.40 o
   0  18   2        0.64      109.59     25.14 o
   1  18   2      147.88      221.07     18.63 o
   2  18   2      601.00      583.54     22.64 o
   3  18   2       40.44       50.38     18.15 o
   4  18   2      951.57      863.47     28.30 o
   5  18   2      164.76      186.59     22.79 o
   6  18   2     1831.72     1867.64     46.68 o
   7  18   2      745.51      787.46     41.88 o
   8  18   2        6.12       55.28     40.29 o
   9  18   2      155.49      120.26     43.27 o
  10  18   2      206.02      378.33     63.19 o
  11  18   2       21.20       34.76     71.65 o
   0  19   2      350.90      415.61     35.89 o
   1  19   2     1230.18     1129.09     32.41 o
   2  19   2       91.33      117.00     19.45 o
   3  19   2     1409.71     1376.61     32.17 o
   4  19   2       89.59       90.60     21.35 o
   5  19   2      221.49      192.83     24.46 o
   6  19   2      370.73      383.21     30.42 o
   7  19   2      333.92      301.28     37.68 o
   8  19   2      142.73      167.76     42.28 o
   9  19   2      156.73      164.23     73.65 o
  10  19   2       94.53      112.59     56.01 o
  11  19   2      128.13      100.55     83.69 o
   0  20   2      411.61      319.75     33.49 o
   1  20   2      287.86      339.46     23.02 o
   2  20   2      487.45      485.78     25.20 o
   3  20   2     2426.82     2219.14     47.32 o
   4  20   2      371.74      289.67     36.63 o
   5  20   2     3294.08     3270.52     61.69 o
   6  20   2      174.20      200.21     30.55 o
   7  20   2      425.25      363.58     45.51 o
   8  20   2       29.53      156.43     50.53 o
   9  20   2        0.27      -20.72     47.30 o
  10  20   2       91.94       48.84     56.93 o
  11  20   2       23.24       21.56     74.48 o
   0  21   2        0.89      -15.30     31.03 o
   1  21   2      501.15      554.68     28.14 o
   2  21   2       36.62       17.79     21.17 o
   3  21   2      684.49      678.84     33.69 o
   4  21   2       76.53      110.66     24.60 o
   5  21   2      595.82      633.26     31.01 o
   6  21   2      605.00      625.67     34.39 o
   7  21   2      217.15      185.72     48.21 o
   8  21   2       59.11       75.11     52.25 o
   9  21   2      113.89      172.77     58.47 o
  10  21   2      132.40      125.97     61.04 o
   0  22   2      228.85      153.18     38.14 o
   1  22   2      352.18      298.39     26.94 o
   2  22   2       54.36       64.19     24.53 o
   3  22   2     2361.35     2200.06     53.67 o
   4  22   2      858.53      820.45     35.28 o
   5  22   2     1881.22     1902.81     50.69 o
   6  22   2       60.28      109.53     33.54 o
   7  22   2      351.14      332.54     42.47 o
   8  22   2       34.90       87.85     69.27 o
   9  22   2      378.86      534.37    100.60 o
  10  22   2      103.02       20.09     64.98 o
   0  23   2        0.57       35.52     34.79 o
   1  23   2      263.06      220.26     29.03 o
   2  23   2      231.96      292.71     27.12 o
   3  23   2     1252.80     1245.59     44.00 o
   4  23   2       45.60       17.27     28.95 o
   5  23   2     3608.63     3471.39     72.40 o
   6  23   2      420.39      475.89     41.72 o
   7  23   2      114.81       68.14     41.01 o
   8  23   2       58.87       10.29     50.86 o
   9  23   2       45.37      -32.19     59.77 o
  10  23   2       31.81      -55.85     76.27 o
   0  24   2        3.63       -1.13     42.88 o
   1  24   2      398.72      352.40     29.99 o
   2  24   2      654.61      604.52     36.33 o
   3  24   2      655.70      659.17     37.50 o
   4  24   2       26.52       44.26     31.48 o
   5  24   2      507.33      577.00     36.48 o
   6  24   2      145.20      124.46     38.38 o
   7  24   2      126.01      222.11     45.61 o
   8  24   2       26.67       88.49     54.09 o
   9  24   2      101.37       98.20     69.96 o
  10  24   2      119.65      188.09     90.46 o
   0  25   2      188.86      240.48     43.15 o
   1  25   2      147.00      246.64     30.23 o
   2  25   2      485.61      436.32     32.55 o
   3  25   2       37.00       17.00     32.38 o
   4  25   2      226.85      260.47     33.99 o
   5  25   2       19.51       77.97     32.04 o
   6  25   2      575.10      653.77     47.07 o
   7  25   2      306.46      340.97     52.59 o
   8  25   2       83.84      156.20     74.66 o
   9  25   2      127.66      226.07     94.18 o
   0  26   2       13.77       35.17     42.48 o
   1  26   2     1114.53     1136.83     43.07 o
   2  26   2      799.87      733.89     39.39 o
   3  26   2      342.03      383.81     47.23 o
   4  26   2       30.46       36.28     33.03 o
   5  26   2      186.53      167.68     36.37 o
   6  26   2       81.06       98.36     46.21 o
   7  26   2      275.31      402.67     57.19 o
   8  26   2       73.30       67.06    128.81 o
   9  26   2      116.21      242.87    103.23 o
   0  27   2     1902.39     1759.66     73.87 o
   1  27   2     1211.44     1068.02     42.14 o
   2  27   2       83.06       30.96     36.49 o
   3  27   2      214.00      256.85     36.71 o
   4  27   2      113.42       75.58     37.47 o
   5  27   2       87.35       68.49     35.79 o
   6  27   2      610.97      690.59     52.56 o
   7  27   2        0.73      -54.83     63.64 o
   8  27   2       84.37       82.47     87.76 o
   9  27   2       15.82       31.32     94.97 o
   0  28   2     1654.58     1435.85     72.27 o
   1  28   2      167.57      190.97     35.38 o
   2  28   2      108.30       58.94     39.32 o
   3  28   2     1255.53     1282.96     62.05 o
   4  28   2       99.38       98.31     39.83 o
   5  28   2       72.75       61.56     38.14 o
   6  28   2      421.05      567.25     63.08 o
   7  28   2       83.84      108.56     67.85 o
   8  28   2       18.47       83.71     89.76 o
   0  29   2      751.20      650.95     59.50 o
   1  29   2       48.62       60.32     43.75 o
   2  29   2      319.57      320.90     46.98 o
   3  29   2      130.51      230.92     44.04 o
   4  29   2      350.76      505.01     47.35 o
   5  29   2       22.10       28.42     43.63 o
   6  29   2      549.96      753.07     75.80 o
   7  29   2      171.47      100.61     96.79 o
   8  29   2      240.89      107.16    109.63 o
   0  30   2      695.68      726.98     70.05 o
   1  30   2      119.88       99.19     42.84 o
   2  30   2       79.68      101.19     42.22 o
   3  30   2       83.11       49.97     45.90 o
   4  30   2      781.45      890.80     55.02 o
   5  30   2       29.89      -47.17     47.17 o
   6  30   2       73.85      -25.32     82.24 o
   7  30   2      248.82      264.69    163.53 o
   0  31   2      114.19      209.19     54.67 o
   1  31   2       93.84      101.95     48.36 o
   2  31   2      877.33      967.05     53.92 o
   3  31   2      278.48      243.66     45.65 o
   4  31   2       29.59       56.66     46.71 o
   5  31   2       77.73       14.74     51.19 o
   6  31   2      509.31      604.16     94.06 o
   7  31   2      162.18      -57.76     90.34 o
   0  32   2       11.00       31.34     59.10 o
   1  32   2      247.18      348.61     47.42 o
   2  32   2      309.88      412.21     48.68 o
   3  32   2       31.24       -8.10     45.64 o
   4  32   2        1.85      -43.53     62.51 o
   5  32   2      821.50     1049.59     76.33 o
   6  32   2      135.04      -49.04    102.76 o
   0  33   2        0.90      131.40     68.15 o
   1  33   2        8.58       10.83     49.93 o
   2  33   2       13.89      -41.04     46.41 o
   3  33   2       12.44       -8.41     49.53 o
   4  33   2      282.61      148.09     62.09 o
   5  33   2       27.41        4.24     83.89 o
   6  33   2      197.04      -52.17    173.95 o
   0  34   2        1.85       34.72    113.04 o
   1  34   2       68.02       18.00     66.83 o
   2  34   2       52.93       45.00     55.98 o
   3  34   2      106.42       19.72     59.25 o
   4  34   2        4.61      -65.67     65.67 o
   5  34   2      273.17      305.42     81.01 o
   0  35   2      137.13      122.34    117.50 o
   1  35   2       23.26      -28.70    117.23 o
   2  35   2        5.62       51.27     74.50 o
   3  35   2      256.18      191.59     88.76 o
   4  35   2      170.15      111.35     92.40 o
   0  36   2        0.92      -70.56    136.59 o
   1  36   2       24.21       35.25     82.98 o
   2  36   2       46.27      128.53     89.82 o
   3  36   2       33.01      262.14    186.61 o
   0  37   2      947.17     1322.89    235.53 o
   2   0   3    10107.33     9528.71    236.29 o
   3   0   3       57.03       77.27     11.54 o
   4   0   3     4204.16     4639.32    113.72 o
   5   0   3      776.92      647.93     27.99 o
   6   0   3      318.87      270.07     39.24 o
   7   0   3     1854.07     1809.76     73.95 o
   8   0   3      183.49      166.65     28.82 o
   9   0   3      826.60      850.32    106.55 o
  10   0   3      788.45      642.24    113.40 o
  11   0   3       83.53      114.66    109.13 o
  13   0   3      202.57       54.66    379.79 o
   0   1   3        0.16       -1.22      4.33 o
   2   1   3    20413.57    20488.98    317.23 o
   3   1   3      575.25      542.36     12.68 o
   4   1   3     2209.20     2259.68     39.59 o
   5   1   3       27.77       34.19      7.22 o
   6   1   3     1229.45     1025.91     28.79 o
   7   1   3      988.46      992.05     37.60 o
   8   1   3      228.36      241.03     21.41 o
   9   1   3      156.71      202.07     68.57 o
  10   1   3      208.16      170.44     67.62 o
  11   1   3       63.83       93.25     78.18 o
  12   1   3      122.93      160.67    100.93 o
  13   1   3       31.88        5.65    130.62 o
   1   2   3     3916.77     3140.40     51.41 o
   2   2   3     5851.27     5915.88     86.91 o
   3   2   3     3860.69     3763.85     62.26 o
   4   2   3     2891.42     2922.82     45.52 o
   5   2   3      556.99      552.66     14.86 o
   6   2   3     2925.02     2948.95     55.98 o
   7   2   3      335.44      325.28     18.19 o
   8   2   3       25.51       47.56     35.44 o
   9   2   3       20.51       75.36     66.92 o
  10   2   3      291.10      217.85     83.77 o
  11   2   3      518.74      427.11     99.60 o
  12   2   3       74.55        6.70     97.94 o
  13   2   3      194.22      110.88    146.51 o
   1   3   3    72608.36    67894.38   1048.08 o
   2   3   3    18349.97    18049.62    267.94 o
   3   3   3    20804.02    20257.15    318.04 o
   4   3   3       79.20       93.70      8.38 o
   5   3   3     4610.38     5142.95    107.03 o
   6   3   3      250.35      317.36     15.61 o
   7   3   3      289.45      285.80     19.19 o
   8   3   3      487.05      441.50     34.50 o
   9   3   3       33.05      106.05     66.40 o
  10   3   3      670.09      526.18     88.34 o
  11   3   3      428.71      407.53    102.51 o
  12   3   3       19.29       78.30    100.32 o
  13   3   3       42.16      -19.37    144.89 o
   0   4   3     1295.87     1285.33     30.47 o
   1   4   3    44099.80    42650.87    623.62 o
   2   4   3    27362.87    25227.74    373.47 o
   3   4   3     8417.48     7891.91    112.30 o
   4   4   3     3390.09     3544.46     64.87 o
   5   4   3     2924.99     3204.59     53.31 o
   6   4   3      860.34      953.76     24.38 o
   7   4   3      889.66      758.20     23.93 o
   8   4   3      498.10      543.80     39.35 o
   9   4   3      411.63      426.38     72.84 o
  10   4   3      558.39      432.82     87.57 o
  11   4   3      116.47      215.01     99.49 o
  12   4   3      254.88      102.34    100.31 o
  13   4   3       25.02      -58.38    228.48 o
   0   5   3     3609.73     3896.43     84.41 o
   1   5   3     7722.25     7060.73     92.63 o
   2   5   3     7588.90     7915.75    103.24 o
   3   5   3    12537.19    12251.86    176.57 o
   4   5   3     9049.32     9832.70    149.82 o
   5   5   3      265.67      339.45     15.06 o
   6   5   3     2456.95     2619.19     51.77 o
   7   5   3     1424.17     1162.49     31.00 o
   8   5   3      323.45      312.43     29.34 o
   9   5   3      269.94      207.63     35.37 o
  10   5   3      408.14      383.31     97.04 o
  11   5   3      294.32      273.48    100.34 o
  12   5   3      140.18      187.27    133.66 o
  13   5   3      181.33      320.24    261.09 o
   0   6   3    15213.38    14467.18    286.70 o
   1   6   3     2867.92     3105.14     41.59 o
   2   6   3     1435.77     1362.44     27.11 o
   3   6   3     1663.34     1754.89     27.09 o
   4   6   3     1916.74     2061.40     38.24 o
   5   6   3      450.98      384.17     13.94 o
   6   6   3     1037.68     1027.67     26.06 o
   7   6   3      570.42      588.09     22.41 o
   8   6   3      577.34      603.51     30.36 o
   9   6   3      542.86      549.84     44.90 o
  10   6   3     1010.93      962.81    109.28 o
  11   6   3      165.96      196.45     97.10 o
  12   6   3        0.33     -151.04    151.04 o
  13   6   3      132.92      135.95    263.88 o
   0   7   3      228.07      308.79     16.15 o
   1   7   3      464.59      464.02     12.41 o
   2   7   3    10916.67    11942.98    151.20 o
   3   7   3     4801.95     4806.48     66.88 o
   4   7   3     1070.08     1018.61     22.18 o
   5   7   3     3819.93     4312.65     64.99 o
   6   7   3      723.67      690.77     22.15 o
   7   7   3       94.42       83.27     16.51 o
   8   7   3      706.50      703.01     33.53 o
   9   7   3     1077.41     1083.65     55.50 o
  10   7   3      397.54      518.14     96.06 o
  11   7   3       46.83       96.47    120.64 o
  12   7   3       39.06      -19.55    111.47 o
  13   7   3       54.50       86.70    203.98 o
   0   8   3      235.07      249.39     15.78 o
   1   8   3     2856.58     2679.33     40.45 o
   2   8   3    24385.88    23618.43    310.04 o
   3   8   3      928.83     1297.51     22.73 o
   4   8   3     3955.95     4005.79     55.40 o
   5   8   3     2446.79     2261.94     36.71 o
   6   8   3     2785.38     2587.61     49.04 o
   7   8   3      435.33      421.89     22.82 o
   8   8   3      380.18      348.53     34.56 o
   9   8   3     1775.33     1573.84     66.65 o
  10   8   3      111.83      202.16     72.95 o
  11   8   3     1090.79     1322.79    131.09 o
  12   8   3       53.06      -22.38    107.85 o
   0   9   3     1507.53     1471.94     39.45 o
   1   9   3     2327.48     2204.77     35.19 o
   2   9   3    10853.64    11332.99    149.26 o
   3   9   3     7201.21     7761.31     97.58 o
   4   9   3      208.49      256.07     12.02 o
   5   9   3     1775.54     1700.67     32.54 o
   6   9   3     3031.58     3133.86     59.71 o
   7   9   3      245.48      234.68     20.54 o
   8   9   3      334.54      395.82     32.06 o
   9   9   3     1700.10     1701.31     69.96 o
  10   9   3      335.13      265.84     77.24 o
  11   9   3      698.75      654.69    116.00 o
  12   9   3       15.41      271.65    115.61 o
   0  10   3     2641.25     2356.50     57.58 o
   1  10   3     1066.48     1039.99     21.10 o
   2  10   3    26673.16    27030.11    367.53 o
   3  10   3    17010.30    17178.72    222.96 o
   4  10   3       85.15       99.86     11.40 o
   5  10   3       17.32       16.44     13.24 o
   6  10   3     4259.56     4069.59     69.40 o
   7  10   3      887.76      844.45     30.38 o
   8  10   3      231.98      242.14     33.79 o
   9  10   3      364.43      410.53     40.90 o
  10  10   3       89.39      126.83     87.21 o
  11  10   3      145.80      232.35    101.15 o
  12  10   3        4.42        2.03    210.84 o
   0  11   3     8271.73     8268.92    178.61 o
   1  11   3     6485.35     6219.20     91.75 o
   2  11   3      562.65      580.15     18.44 o
   3  11   3      704.61      783.99     18.93 o
   4  11   3      481.14      463.98     15.55 o
   5  11   3      332.55      336.81     17.67 o
   6  11   3     2466.52     2597.79     53.35 o
   7  11   3       51.56       69.77     22.35 o
   8  11   3       45.78       45.45     29.89 o
   9  11   3     1457.11     1347.91     51.24 o
  10  11   3      123.17      104.84     48.67 o
  11  11   3       21.69      -28.10    159.59 o
  12  11   3      148.11      141.45    152.99 o
   0  12   3    14907.37    15324.60    328.83 o
   1  12   3     5933.26     6710.20     98.59 o
   2  12   3     4091.11     4319.14     60.50 o
   3  12   3     1534.91     1620.26     28.93 o
   4  12   3      797.56      741.93     19.58 o
   5  12   3      512.22      474.85     18.94 o
   6  12   3     2686.09     2832.67     56.28 o
   7  12   3      232.85      269.79     27.36 o
   8  12   3      555.04      556.68     38.14 o
   9  12   3      126.45       99.53     34.55 o
  10  12   3      132.27      106.57     46.44 o
  11  12   3       98.20     -101.22    101.22 o
  12  12   3       35.48        2.16    141.22 o
   0  13   3     7784.57     7484.84    163.66 o
   1  13   3     8725.10     8994.31    131.16 o
   2  13   3     3327.98     3405.97     51.87 o
   3  13   3      564.71      545.35     17.38 o
   4  13   3     1009.46     1070.72     24.19 o
   5  13   3     1330.62     1179.76     28.47 o
   6  13   3      788.88      689.14     24.57 o
   7  13   3       29.21       70.88     24.82 o
   8  13   3       44.16       77.08     32.78 o
   9  13   3       42.08       37.38     38.95 o
  10  13   3       20.45       11.57     48.76 o
  11  13   3      237.38      419.35    111.58 o
  12  13   3       17.75      182.43    227.34 o
   0  14   3        5.51       38.65     20.23 o
   1  14   3      658.36      725.62     23.63 o
   2  14   3     2621.27     2765.15     43.22 o
   3  14   3      550.23      494.56     18.29 o
   4  14   3      196.31      273.06     19.00 o
   5  14   3      574.72      589.11     22.05 o
   6  14   3      387.22      360.54     21.59 o
   7  14   3      251.12      206.28     28.24 o
   8  14   3      517.81      562.06     40.03 o
   9  14   3      175.58      116.84     41.61 o
  10  14   3      188.54       79.48     51.27 o
  11  14   3       46.09      -66.73    106.20 o
  12  14   3       35.61       84.51    151.05 o
   0  15   3     4879.12     5137.46    117.80 o
   1  15   3     3507.57     3296.19     57.94 o
   2  15   3     1217.93     1206.30     27.66 o
   3  15   3     2349.29     2336.13     39.68 o
   4  15   3      626.41      572.18     20.94 o
   5  15   3     1354.88     1202.83     30.36 o
   6  15   3     1152.54     1161.94     32.71 o
   7  15   3      986.97      971.07     38.26 o
   8  15   3      171.62      196.02     47.60 o
   9  15   3      670.09      600.25     50.23 o
  10  15   3       88.10      154.61     66.68 o
  11  15   3        3.92       74.28    107.43 o
  12  15   3      220.33      609.17    159.68 o
   0  16   3     1748.31     2139.89    103.09 o
   1  16   3     4454.17     4624.69     71.61 o
   2  16   3      505.36      593.43     21.19 o
   3  16   3     1535.24     1315.86     28.54 o
   4  16   3     1146.76     1061.48     30.23 o
   5  16   3      844.10      793.98     26.58 o
   6  16   3     2593.18     2719.27     55.69 o
   7  16   3      418.23      435.66     34.55 o
   8  16   3      273.50      250.29     41.67 o
   9  16   3      180.41      164.54     47.73 o
  10  16   3      152.24      138.24     69.72 o
  11  16   3      116.06       88.36     93.79 o
   0  17   3       89.88      119.28     26.78 o
   1  17   3      703.43      905.17     25.67 o
   2  17   3      398.12      373.32     18.38 o
   3  17   3     1296.70     1271.75     30.17 o
   4  17   3      388.23      391.21     22.02 o
   5  17   3       63.07       81.26     21.54 o
   6  17   3     1297.62     1149.48     36.72 o
   7  17   3      570.32      578.70     39.57 o
   8  17   3      286.17      299.27     40.57 o
   9  17   3      105.01        5.44     46.52 o
  10  17   3       87.76       83.81     57.38 o
  11  17   3       17.42        4.12     94.53 o
   0  18   3     3635.46     3300.52     86.62 o
   1  18   3      360.08      317.87     19.47 o
   2  18   3      124.89      101.71     19.15 o
   3  18   3     2177.02     2181.27     42.08 o
   4  18   3      200.70      202.00     24.55 o
   5  18   3      231.58      276.22     23.71 o
   6  18   3     1002.06     1048.04     35.91 o
   7  18   3       49.49       55.56     30.95 o
   8  18   3        8.10      -17.07     38.82 o
   9  18   3     1985.43     1957.60     78.39 o
  10  18   3      124.98      -34.74     69.63 o
  11  18   3       12.14       82.48     80.86 o
   0  19   3     1810.46     1913.74     73.93 o
   1  19   3     1709.80     1765.38     37.74 o
   2  19   3      192.42      202.31     19.75 o
   3  19   3      107.62       99.22     22.35 o
   4  19   3      576.72      534.62     25.83 o
   5  19   3     1485.84     1529.23     39.42 o
   6  19   3      525.16      471.05     31.86 o
   7  19   3      881.19      874.08     45.08 o
   8  19   3      158.42      194.26     52.46 o
   9  19   3       10.01       10.35     52.47 o
  10  19   3       65.05      -20.39     55.55 o
  11  19   3        8.94       45.58     68.83 o
   0  20   3       21.03       76.02     31.52 o
   1  20   3      331.16      365.15     23.85 o
   2  20   3     1272.31     1053.92     31.69 o
   3  20   3     1697.19     1752.43     43.91 o
   4  20   3      616.46      585.00     29.07 o
   5  20   3     4356.79     4526.63     84.35 o
   6  20   3      119.44       89.09     27.39 o
   7  20   3      342.91      307.29     39.71 o
   8  20   3      122.34       31.14     49.37 o
   9  20   3       19.80       74.27     54.21 o
  10  20   3      222.36      224.06     58.60 o
  11  20   3      222.52       89.79    114.13 o
   0  21   3       49.05       59.12     32.71 o
   1  21   3      876.03      766.20     30.85 o
   2  21   3       13.43       38.50     20.20 o
   3  21   3     9004.67     8983.87    139.31 o
   4  21   3      206.21      154.68     29.55 o
   5  21   3       95.43       60.48     28.29 o
   6  21   3      382.04      376.18     33.37 o
   7  21   3      721.01      703.80     43.00 o
   8  21   3       42.99       82.25     61.66 o
   9  21   3      355.60      303.28     60.14 o
  10  21   3       67.41        7.95     72.30 o
   0  22   3      229.19      261.12     43.66 o
   1  22   3     1499.19     1495.96     41.54 o
   2  22   3      167.72      225.28     25.50 o
   3  22   3      544.68      549.82     30.85 o
   4  22   3      129.42      116.58     26.75 o
   5  22   3      212.33      186.08     31.55 o
   6  22   3      378.63      423.38     36.65 o
   7  22   3       54.39       47.23     38.39 o
   8  22   3      114.73       49.40     52.65 o
   9  22   3        1.18       66.90     78.74 o
  10  22   3      154.09      184.97     65.49 o
   0  23   3      791.87      708.29     45.75 o
   1  23   3      529.28      496.29     31.71 o
   2  23   3       60.36       36.56     26.21 o
   3  23   3     1278.93     1222.02     42.98 o
   4  23   3      890.23      900.78     40.61 o
   5  23   3      844.61      889.03     51.83 o
   6  23   3       43.96       40.72     32.41 o
   7  23   3       40.90      111.40     42.63 o
   8  23   3       96.36       64.37     70.89 o
   9  23   3       53.19      -23.60     64.76 o
  10  23   3        6.86      112.14     80.64 o
   0  24   3      296.35      242.60     44.97 o
   1  24   3      126.63      130.82     28.89 o
   2  24   3      292.37      355.03     34.06 o
   3  24   3       28.63       67.07     31.53 o
   4  24   3      316.89      363.83     32.56 o
   5  24   3      213.35      195.86     35.13 o
   6  24   3      339.40      360.67     39.19 o
   7  24   3      105.90      100.53     54.84 o
   8  24   3       68.26      165.36     61.42 o
   9  24   3       98.03      139.82     70.22 o
  10  24   3        0.03       99.42     88.96 o
   0  25   3      134.02      182.77     42.53 o
   1  25   3      216.00      218.98     31.18 o
   2  25   3      151.45      125.55     35.41 o
   3  25   3      447.88      549.15     41.18 o
   4  25   3      192.31      223.76     37.04 o
   5  25   3      803.37      733.21     39.94 o
   6  25   3      186.66      195.76     41.61 o
   7  25   3      478.90      421.86     55.53 o
   8  25   3      169.81      176.82    107.51 o
   9  25   3        1.41       98.78     88.11 o
   0  26   3      125.47       58.16     44.14 o
   1  26   3      693.15      678.24     37.71 o
   2  26   3      234.63      335.34     40.89 o
   3  26   3      264.82      261.61     37.25 o
   4  26   3      356.51      419.86     45.14 o
   5  26   3      124.79      118.63     39.61 o
   6  26   3      242.39      384.68     53.46 o
   7  26   3      914.36     1018.30     72.06 o
   8  26   3      152.52      141.18     74.06 o
   9  26   3       10.87      150.36     93.91 o
   0  27   3      194.90      239.21     48.73 o
   1  27   3      201.13      245.35     35.01 o
   2  27   3      147.57      182.97     39.75 o
   3  27   3       33.21      -19.50     37.85 o
   4  27   3       50.90       74.32     40.28 o
   5  27   3       13.98       19.62     36.02 o
   6  27   3      261.08      430.60     61.17 o
   7  27   3      131.99      150.31     55.28 o
   8  27   3       51.21      348.29     93.34 o
   9  27   3      199.84      143.55    125.06 o
   0  28   3      155.73      158.42     49.29 o
   1  28   3      799.35      850.02     44.95 o
   2  28   3      850.39      885.13     50.33 o
   3  28   3       28.48      -19.40     40.14 o
   4  28   3      147.71      105.19     57.06 o
   5  28   3        9.94      -32.11     40.55 o
   6  28   3      920.54     1018.82     94.05 o
   7  28   3        7.62       87.11     60.88 o
   8  28   3       34.26      -29.80     92.73 o
   0  29   3      110.91      153.70     52.94 o
   1  29   3      514.66      590.52     44.16 o
   2  29   3      496.27      555.91     45.72 o
   3  29   3      208.78      183.36     42.02 o
   4  29   3      494.90      629.26     48.45 o
   5  29   3      209.12      241.75     48.31 o
   6  29   3      145.41      152.12     51.83 o
   7  29   3      160.75      192.27     79.31 o
   8  29   3       16.04      -44.44    155.76 o
   0  30   3      714.96      618.95     70.29 o
   1  30   3      184.85      187.90     42.02 o
   2  30   3      298.92      427.64     45.19 o
   3  30   3      531.45      550.09     85.42 o
   4  30   3       10.25       41.00     46.95 o
   5  30   3       17.43       56.90     47.05 o
   6  30   3      396.68      657.37    122.95 o
   7  30   3      184.37      244.91     87.57 o
   0  31   3      397.78      395.47     73.29 o
   1  31   3      392.16      430.88     56.87 o
   2  31   3      173.86      225.18     50.56 o
   3  31   3       91.09       65.73     46.25 o
   4  31   3      741.83      837.65     57.77 o
   5  31   3      121.18      122.39     52.25 o
   6  31   3       41.32       48.88     67.61 o
   7  31   3       86.70       65.35     79.69 o
   0  32   3       57.56      126.59     57.85 o
   1  32   3       66.37      167.55     53.24 o
   2  32   3      548.42      480.35     60.53 o
   3  32   3       39.53       16.15     46.21 o
   4  32   3       43.62       21.42     50.05 o
   5  32   3      159.65      226.10     69.06 o
   6  32   3       23.88      106.81     77.11 o
   0  33   3      143.84       23.32     67.96 o
   1  33   3      191.68      254.97     48.14 o
   2  33   3       67.96       82.16     52.16 o
   3  33   3      130.10       78.20     48.82 o
   4  33   3       80.41      117.15     62.75 o
   5  33   3       18.33      -77.92     77.92 o
   0  34   3        5.99      202.51     97.09 o
   1  34   3      119.94      152.21     51.63 o
   2  34   3       30.26       70.72     84.34 o
   3  34   3       65.46      174.42     82.89 o
   4  34   3      221.08      369.03    114.18 o
   5  34   3      146.70      225.29    121.19 o
   0  35   3       33.33      -42.45    120.29 o
   1  35   3       66.97       58.78     71.98 o
   2  35   3      107.53      147.50     72.43 o
   3  35   3       51.92      -71.46     76.77 o
   4  35   3      104.56       29.92     99.39 o
   0  36   3        0.19     -129.78    129.78 o
   1  36   3       49.10      321.62     88.10 o
   2  36   3       85.56      200.49    103.52 o
   3  36   3       34.54      283.65    125.28 o
   1   0   4     1134.61     1345.01     37.71 o
   2   0   4     1800.76     1718.45     35.88 o
   3   0   4       74.66       53.80      7.67 o
   4   0   4     4330.90     4077.78    111.56 o
   5   0   4       35.40       44.58     18.81 o
   6   0   4       91.75      146.65     33.11 o
   7   0   4      512.44      686.67     42.56 o
   8   0   4      198.06      226.51     31.34 o
   9   0   4      371.31      331.06     97.02 o
  10   0   4     1214.79     1287.36    131.85 o
  11   0   4      152.40      115.94    103.38 o
  12   0   4       53.62      212.87    237.27 o
  13   0   4      151.13       -1.59    207.93 o
   1   1   4     9083.58     8401.66    198.65 o
   2   1   4    46705.81    46080.18    683.92 o
   3   1   4     1424.32     1674.05     39.68 o
   4   1   4     2114.13     2435.33     44.88 o
   5   1   4     1106.82      933.93     23.10 o
   6   1   4      968.49      905.04     30.86 o
   7   1   4      324.83      289.35     21.88 o
   8   1   4      278.46      244.47     23.39 o
   9   1   4      255.21      194.74     68.39 o
  10   1   4        2.90       -7.37     78.48 o
  11   1   4       37.96       69.20     76.97 o
  12   1   4      182.61      -45.99    128.88 o
  13   1   4      180.21      488.12    184.26 o
   0   2   4     2499.55     1979.87     66.69 o
   1   2   4    22910.68    21890.64    348.97 o
   2   2   4    18054.79    17164.73    243.61 o
   3   2   4     4317.83     4309.34     73.81 o
   4   2   4     2258.10     2247.73     44.15 o
   5   2   4     7433.64     7392.13    123.36 o
   6   2   4      428.39      491.51     22.63 o
   7   2   4      247.11      265.56     19.74 o
   8   2   4      186.42      168.29     22.18 o
   9   2   4      992.27     1050.56     89.60 o
  10   2   4      143.86       84.16     68.16 o
  11   2   4       57.15       33.88     78.71 o
  12   2   4      126.27      280.78    123.80 o
  13   2   4       57.25       65.31    148.89 o
   0   3   4     1093.46     1215.31     29.18 o
   1   3   4    86478.23    88734.25   1688.04 o
   2   3   4     3003.25     3066.76     44.30 o
   3   3   4      733.80      698.75     23.82 o
   4   3   4     1251.45     1526.01     33.79 o
   5   3   4      947.33     1196.83     30.64 o
   6   3   4     4164.22     4711.61     84.56 o
   7   3   4       35.87       37.20     18.28 o
   8   3   4     1042.73      999.02     42.51 o
   9   3   4       60.61      -13.49     65.94 o
  10   3   4      560.59      528.96     87.09 o
  11   3   4       41.29      139.64     74.95 o
  12   3   4       30.39      -78.62    141.77 o
  13   3   4       57.94      148.79    141.52 o
   0   4   4    20674.75    19464.35    379.25 o
   1   4   4    61754.68    58743.75    978.76 o
   2   4   4     1742.90     1543.84     23.51 o
   3   4   4     4165.59     4065.09     60.66 o
   4   4   4     7906.36     7617.62    113.89 o
   5   4   4     1005.76     1051.88     22.01 o
   6   4   4     4424.33     4424.59     79.71 o
   7   4   4      154.72      144.52     22.23 o
   8   4   4       18.85       -3.23     31.77 o
   9   4   4      542.31      499.36     74.56 o
  10   4   4      525.46      547.01     88.73 o
  11   4   4      190.32      122.93     96.68 o
  12   4   4      108.88      118.00    104.72 o
  13   4   4       34.09        1.65    124.46 o
   0   5   4      231.31      313.72     12.10 o
   1   5   4    25725.56    24604.90    337.42 o
   2   5   4    18098.77    18615.84    250.46 o
   3   5   4    13729.37    14281.01    243.86 o
   4   5   4     1515.67     1501.52     26.81 o
   5   5   4     1216.96     1332.75     28.42 o
   6   5   4      616.82      626.79     29.31 o
   7   5   4     2431.39     2498.31     56.01 o
   8   5   4       81.36      185.11     37.58 o
   9   5   4      571.89      482.73     46.00 o
  10   5   4      430.92      552.35    149.58 o
  11   5   4      129.94      356.73     99.54 o
  12   5   4       24.89       -3.45    124.64 o
  13   5   4      153.08      117.47    263.88 o
   0   6   4      269.86      293.30     11.81 o
   1   6   4    14840.35    13832.65    196.50 o
   2   6   4        4.25       24.17      5.61 o
   3   6   4     8043.38     8910.44    117.51 o
   4   6   4     9979.98     9750.27    145.64 o
   5   6   4     1017.67     1157.99     25.97 o
   6   6   4     1933.35     2125.27     42.84 o
   7   6   4     2411.02     2311.89     52.85 o
   8   6   4      852.50      811.11     43.83 o
   9   6   4     2856.88     2898.91     91.13 o
  10   6   4       10.78      -76.01     84.67 o
  11   6   4      233.29      -96.03    126.02 o
  12   6   4      135.37      393.30    157.60 o
  13   6   4      123.76      -81.57    261.09 o
   0   7   4      101.63      134.55     11.13 o
   1   7   4     3663.09     3485.37     50.11 o
   2   7   4      329.44      340.65      9.75 o
   3   7   4     3527.48     3535.07     46.45 o
   4   7   4     2844.30     3144.93     48.87 o
   5   7   4     1853.12     1730.78     33.98 o
   6   7   4       40.81       42.02     14.76 o
   7   7   4      552.82      608.11     25.79 o
   8   7   4      163.76      159.57     32.85 o
   9   7   4       31.46       -9.28     37.59 o
  10   7   4       35.26       89.41     86.43 o
  11   7   4       24.67      125.85    102.48 o
  12   7   4      188.55     -148.98    148.98 o
   0   8   4      107.88      105.67     12.10 o
   1   8   4      717.02      564.89     14.88 o
   2   8   4     3771.21     4126.58     54.34 o
   3   8   4     7007.21     7452.53     93.48 o
   4   8   4     3907.76     4139.17     57.11 o
   5   8   4     4124.50     4507.14     68.66 o
   6   8   4     2164.83     2223.47     44.14 o
   7   8   4     1929.58     1786.13     44.19 o
   8   8   4      375.30      355.29     33.54 o
   9   8   4      834.09      836.50     54.01 o
  10   8   4      606.81      450.69     95.57 o
  11   8   4       93.79      113.07    136.85 o
  12   8   4       12.95      125.47    147.22 o
   0   9   4      220.08      293.19     18.00 o
   1   9   4      722.17      700.73     21.19 o
   2   9   4     6288.93     5896.90     78.10 o
   3   9   4     2743.18     3070.68     41.45 o
   4   9   4     1664.55     1796.38     27.86 o
   5   9   4      234.47      213.96     12.31 o
   6   9   4     2642.27     2489.51     51.52 o
   7   9   4     1296.31     1269.76     36.62 o
   8   9   4      197.30      177.78     32.69 o
   9   9   4      495.64      563.27     48.96 o
  10   9   4      445.91      417.83    112.00 o
  11   9   4        8.68       -0.18    133.17 o
  12   9   4       92.57      -45.95    109.37 o
   0  10   4     1338.45     1467.92     40.93 o
   1  10   4      937.25     1168.70     24.24 o
   2  10   4      314.53      340.86     14.01 o
   3  10   4     1875.14     1741.08     29.05 o
   4  10   4      111.63      129.06     11.73 o
   5  10   4     2573.98     2432.59     42.29 o
   6  10   4     5211.10     4751.21     85.76 o
   7  10   4      681.24      586.73     27.73 o
   8  10   4      507.44      509.32     38.92 o
   9  10   4      641.34      647.37     50.73 o
  10  10   4       55.31      156.26     70.77 o
  11  10   4      117.75      134.12    102.40 o
  12  10   4       32.43     -121.91    149.68 o
   0  11   4     1918.18     1659.03     46.18 o
   1  11   4    11080.77    10996.01    159.93 o
   2  11   4      535.50      656.83     18.01 o
   3  11   4     1339.88     1278.01     24.76 o
   4  11   4      408.78      523.19     15.65 o
   5  11   4      479.85      619.98     19.88 o
   6  11   4      684.59      716.03     22.57 o
   7  11   4     2032.77     1975.75     54.11 o
   8  11   4     1446.24     1428.35     56.38 o
   9  11   4      257.29      218.36     41.91 o
  10  11   4      255.32      201.11     88.73 o
  11  11   4       34.51      -14.85     95.48 o
  12  11   4      336.72      728.90    254.00 o
   0  12   4        7.53       65.70     22.35 o
   1  12   4     9513.09     9424.50    138.54 o
   2  12   4     2506.25     2758.16     41.18 o
   3  12   4     9936.91    10570.98    138.65 o
   4  12   4     1683.08     1801.32     32.20 o
   5  12   4     1302.99     1339.14     29.72 o
   6  12   4      834.62      868.17     29.44 o
   7  12   4     3543.94     3670.55     75.36 o
   8  12   4     1121.84     1052.73     56.46 o
   9  12   4      312.94      388.49     42.69 o
  10  12   4       27.27       61.80     52.55 o
  11  12   4      177.84      192.46    128.87 o
  12  12   4      114.37       54.23    109.75 o
   0  13   4      147.15      135.32     20.18 o
   1  13   4     7272.38     7800.80    115.21 o
   2  13   4      839.31      940.32     21.02 o
   3  13   4     2481.24     2565.32     40.92 o
   4  13   4     1680.02     1947.71     37.68 o
   5  13   4     2174.17     2302.77     44.06 o
   6  13   4     2308.75     2267.93     48.57 o
   7  13   4     2403.18     2426.66     58.01 o
   8  13   4      611.68      646.71     48.90 o
   9  13   4       49.21      108.56     42.34 o
  10  13   4       52.05       94.46     48.20 o
  11  13   4       17.70      -57.15    101.23 o
  12  13   4      123.18       83.13    146.95 o
   0  14   4      492.97      511.56     28.70 o
   1  14   4     2499.89     2398.79     45.21 o
   2  14   4     2666.68     2657.11     43.57 o
   3  14   4      359.54      365.79     17.08 o
   4  14   4     1146.97     1210.20     27.75 o
   5  14   4      331.03      318.87     19.37 o
   6  14   4     2242.49     2139.19     43.77 o
   7  14   4     1087.31     1131.00     40.50 o
   8  14   4      181.03      215.43     44.67 o
   9  14   4      209.37      155.84     47.81 o
  10  14   4      316.73      330.06     58.42 o
  11  14   4      324.89      232.69    111.87 o
  12  14   4      100.15      248.87    145.87 o
   0  15   4     5069.95     5368.41    123.26 o
   1  15   4      488.48      519.08     20.97 o
   2  15   4     1829.14     1693.29     31.46 o
   3  15   4     1934.34     1955.60     35.16 o
   4  15   4      547.85      518.78     20.89 o
   5  15   4       30.68       18.96     17.99 o
   6  15   4      235.04      259.48     22.55 o
   7  15   4     1593.28     1779.12     50.67 o
   8  15   4      718.33      793.60     62.45 o
   9  15   4     1052.41     1161.05     61.16 o
  10  15   4       10.32       27.34     52.02 o
  11  15   4      175.80      276.39    124.03 o
  12  15   4       49.86      350.88    242.97 o
   0  16   4     4730.98     4634.25    109.82 o
   1  16   4     1730.83     1672.28     37.09 o
   2  16   4       62.29       76.42     14.61 o
   3  16   4      423.00      439.99     19.91 o
   4  16   4      865.44      818.15     26.28 o
   5  16   4      578.28      613.55     24.81 o
   6  16   4      368.77      414.11     26.87 o
   7  16   4      606.65      608.52     37.13 o
   8  16   4     1470.68     1557.17     65.41 o
   9  16   4     1229.53     1391.43    108.37 o
  10  16   4       19.30       95.61     55.75 o
  11  16   4       15.43      -23.42    104.27 o
   0  17   4      460.54      391.79     37.09 o
   1  17   4      208.93      258.16     20.39 o
   2  17   4     1488.50     1343.48     30.26 o
   3  17   4      797.92      842.96     24.37 o
   4  17   4     1489.06     1429.93     34.29 o
   5  17   4      100.45       80.60     21.16 o
   6  17   4      595.22      539.84     28.43 o
   7  17   4     1951.24     2090.82     69.48 o
   8  17   4      138.09      156.54     44.11 o
   9  17   4      514.93      542.60     58.85 o
  10  17   4      125.12      124.80     54.80 o
  11  17   4      105.09      151.37    116.38 o
   0  18   4     1245.15     1101.03     51.63 o
   1  18   4      239.92      292.63     22.57 o
   2  18   4      864.54      831.50     26.37 o
   3  18   4      989.49      974.51     28.67 o
   4  18   4      124.47      129.11     26.90 o
   5  18   4     1873.60     1654.32     41.44 o
   6  18   4      593.04      568.46     30.27 o
   7  18   4      707.74      716.31     39.39 o
   8  18   4       44.89       48.18     43.69 o
   9  18   4      105.64       51.22     49.16 o
  10  18   4       27.53       84.63     55.17 o
  11  18   4       43.01      -33.83     90.88 o
   0  19   4       20.54       84.45     30.16 o
   1  19   4      352.19      394.25     22.08 o
   2  19   4       16.80       51.10     19.96 o
   3  19   4      821.65      861.48     28.83 o
   4  19   4      249.78      268.51     23.53 o
   5  19   4      789.55      711.27     30.30 o
   6  19   4      218.90      194.40     31.87 o
   7  19   4      778.08      846.82     41.84 o
   8  19   4      137.33      207.19     55.29 o
   9  19   4       65.40       63.38     51.05 o
  10  19   4      178.58      343.94     66.32 o
  11  19   4       41.65       66.69     80.44 o
   0  20   4     1650.97     1472.34     59.64 o
   1  20   4      818.99      876.82     30.78 o
   2  20   4      301.47      277.67     24.22 o
   3  20   4     2081.93     1989.56     45.19 o
   4  20   4     3446.11     3407.44     62.53 o
   5  20   4     1727.88     1805.97     42.73 o
   6  20   4      708.86      828.84     37.29 o
   7  20   4       97.35       11.63     40.52 o
   8  20   4      119.81      113.28     48.43 o
   9  20   4       78.80      121.87     58.95 o
  10  20   4       78.00       59.16     59.36 o
  11  20   4       21.32       54.06    110.88 o
   0  21   4       24.89       77.19     31.40 o
   1  21   4      148.80      208.16     24.18 o
   2  21   4      471.19      504.25     27.43 o
   3  21   4       50.28       96.58     29.81 o
   4  21   4     4629.30     4629.41     78.40 o
   5  21   4      175.88      136.62     25.84 o
   6  21   4      683.16      646.54     36.66 o
   7  21   4      164.96      127.66     41.17 o
   8  21   4       63.56       -3.01     49.75 o
   9  21   4      117.82       61.56     55.70 o
  10  21   4      362.48      379.79     71.26 o
   0  22   4      627.77      498.82     41.64 o
   1  22   4      389.62      403.26     29.24 o
   2  22   4     2533.72     2509.18     57.94 o
   3  22   4       13.95       21.99     29.22 o
   4  22   4      243.37      128.13     37.23 o
   5  22   4      270.79      318.98     30.67 o
   6  22   4       16.25       20.80     33.15 o
   7  22   4       87.10       84.21     42.47 o
   8  22   4        7.95      -33.90     52.28 o
   9  22   4       18.73       82.79     58.73 o
  10  22   4       56.72       13.58     67.26 o
   0  23   4      459.50      485.26     54.70 o
   1  23   4      287.42      240.08     29.72 o
   2  23   4       27.61       47.28     30.64 o
   3  23   4     2089.30     1983.87     55.98 o
   4  23   4     2530.79     2552.79     60.60 o
   5  23   4      370.08      392.34     36.49 o
   6  23   4       89.35      121.48     35.34 o
   7  23   4      308.83      407.64     56.51 o
   8  23   4       32.05      -17.34     56.92 o
   9  23   4      121.82      143.43     69.59 o
  10  23   4       52.35      262.48    147.37 o
   0  24   4     1053.10      961.62     52.37 o
   1  24   4      214.48      146.45     29.42 o
   2  24   4       10.32       27.80     31.25 o
   3  24   4     2186.99     2187.00     59.73 o
   4  24   4      752.30      951.31     55.13 o
   5  24   4      277.81      276.05     38.72 o
   6  24   4       97.47       94.49     44.95 o
   7  24   4      147.88      205.98     48.40 o
   8  24   4       31.73       63.90     68.62 o
   9  24   4      184.75      267.61     86.62 o
  10  24   4       81.10      217.94     87.35 o
   0  25   4       11.58       30.74     40.41 o
   1  25   4       84.93       82.90     31.47 o
   2  25   4      685.41      767.89     41.97 o
   3  25   4      352.10      341.50     38.47 o
   4  25   4      197.37      164.66     36.10 o
   5  25   4       20.97      -20.29     34.06 o
   6  25   4      586.29      696.92     54.99 o
   7  25   4      261.16      261.31     54.66 o
   8  25   4       30.50       35.89     63.00 o
   9  25   4        4.00      -77.29     82.10 o
   0  26   4      110.20      120.97     43.83 o
   1  26   4      342.78      386.44     34.20 o
   2  26   4       10.75      -30.23     36.15 o
   3  26   4      629.10      701.08     41.77 o
   4  26   4      258.10      290.80     39.68 o
   5  26   4      140.57      202.68     39.84 o
   6  26   4     1102.35     1138.74     55.50 o
   7  26   4      297.65      425.04     57.65 o
   8  26   4      185.06      166.98     92.08 o
   9  26   4       26.17      -99.42     99.42 o
   0  27   4      563.84      508.93     53.10 o
   1  27   4      716.41      672.94     39.91 o
   2  27   4      700.28      753.11     54.04 o
   3  27   4      459.04      495.60     41.75 o
   4  27   4      875.67      889.81     49.76 o
   5  27   4      375.20      435.40     46.38 o
   6  27   4      156.69       51.61     48.70 o
   7  27   4      128.65      143.38     65.67 o
   8  27   4      138.09      111.09     89.22 o
   9  27   4      249.96      424.49    145.48 o
   0  28   4        0.04       39.03     48.46 o
   1  28   4     1396.68     1432.37     57.31 o
   2  28   4      143.45      182.18     41.97 o
   3  28   4      339.10      449.56     44.28 o
   4  28   4       28.89       25.41     38.45 o
   5  28   4      112.27      131.07     44.76 o
   6  28   4      292.56      156.93     55.58 o
   7  28   4      109.33      142.40     98.51 o
   8  28   4       47.11       74.49    193.76 o
   0  29   4       65.44       79.99     54.09 o
   1  29   4      445.65      453.82     47.52 o
   2  29   4       36.50       51.19     41.50 o
   3  29   4       30.35      117.97     42.88 o
   4  29   4      205.03      174.23     50.03 o
   5  29   4      341.06      434.89     61.10 o
   6  29   4       59.53       67.97     56.67 o
   7  29   4       21.81       41.92     67.65 o
   8  29   4       71.32       79.78    123.11 o
   0  30   4      524.21      524.86     63.60 o
   1  30   4     1144.68     1136.51     55.44 o
   2  30   4       55.38        5.46     41.48 o
   3  30   4       51.86      153.67     47.14 o
   4  30   4       16.71       25.62     44.58 o
   5  30   4       65.93       95.26     52.19 o
   6  30   4      217.49      240.25     71.37 o
   7  30   4      335.93      213.42    100.09 o
   0  31   4        0.20       -3.24     61.50 o
   1  31   4      131.75      197.96     48.11 o
   2  31   4       21.05      -45.66     45.66 o
   3  31   4       29.34      140.19     45.68 o
   4  31   4      260.23      325.69     51.48 o
   5  31   4      128.74       89.14     55.36 o
   6  31   4       78.45       75.80     62.95 o
   7  31   4       37.25       82.50    103.56 o
   0  32   4        3.59      -46.93     74.01 o
   1  32   4      532.77      580.45     56.21 o
   2  32   4      208.53      189.22     48.46 o
   3  32   4      227.27      196.44     51.78 o
   4  32   4       30.69      -18.33     50.67 o
   5  32   4      171.09       82.37    173.95 o
   6  32   4        4.80       50.66     77.80 o
   0  33   4       11.54       74.14     70.53 o
   1  33   4      234.05      224.25     52.54 o
   2  33   4      145.73       97.70     48.93 o
   3  33   4        1.32      -43.17     53.29 o
   4  33   4       48.61       32.45     98.83 o
   5  33   4      158.58      146.70    114.05 o
   0  34   4       28.29      205.14     79.87 o
   1  34   4      193.46      294.37     63.25 o
   2  34   4        7.44       -0.69     63.28 o
   3  34   4      218.13      257.51     67.47 o
   4  34   4       68.01      215.65     83.03 o
   5  34   4      144.24      133.51    215.08 o
   0  35   4        3.65      138.96    142.11 o
   1  35   4       16.72       13.62     70.23 o
   2  35   4        6.12      -90.29     90.29 o
   3  35   4       57.70       63.34     96.32 o
   4  35   4      133.10      111.78    153.96 o
   0  36   4       15.25      456.77    199.62 o
   1  36   4      170.54      263.88    122.72 o
   2  36   4       14.85       -3.32    105.79 o
   1   0   5     4242.52     3613.66     76.66 o
   2   0   5     7910.55     7471.57    138.92 o
   3   0   5    14516.68    14490.94    296.14 o
   4   0   5       26.31       12.36     18.13 o
   5   0   5     4132.75     4020.82    101.97 o
   6   0   5      197.11      185.50     26.71 o
   7   0   5     1579.25     1464.90     59.57 o
   8   0   5        0.45        4.03     70.15 o
   9   0   5       96.90      248.33     85.49 o
  10   0   5       47.04       46.37    200.84 o
  11   0   5      626.27      682.41    125.24 o
  12   0   5        7.66     -202.99    202.99 o
  13   0   5       22.31       76.11    240.99 o
   0   1   5     2708.69     2691.43     67.21 o
   1   1   5    11565.31    11936.82    155.06 o
   2   1   5     7804.61     7780.66    113.84 o
   3   1   5      993.68     1013.19     24.94 o
   4   1   5     3828.53     3884.42     67.74 o
   5   1   5      590.19      606.53     19.01 o
   6   1   5     1040.14     1048.87     34.75 o
   7   1   5     1641.73     1718.54     48.74 o
   8   1   5      673.40      699.23     32.29 o
   9   1   5      928.13      803.68     72.91 o
  10   1   5       48.81      172.16     67.54 o
  11   1   5      103.06      -18.16     80.96 o
  12   1   5      404.62      -20.55    143.48 o
  13   1   5       16.47     -187.08    217.13 o
   0   2   5   112358.13   104566.68   3330.14 o
   1   2   5    38376.22    37374.73    565.75 o
   2   2   5    11602.66    11181.59    140.42 o
   3   2   5     8891.35     8857.36    137.72 o
   4   2   5     7103.86     7034.42    113.85 o
   5   2   5      191.51      220.77     13.14 o
   6   2   5      154.42      199.75     19.36 o
   7   2   5     1376.93     1268.15     42.73 o
   8   2   5     1912.99     1937.81     55.01 o
   9   2   5      123.06      -11.19     60.78 o
  10   2   5      110.97      103.81     95.21 o
  11   2   5      543.23      493.64    120.35 o
  12   2   5      127.37      142.36     91.85 o
  13   2   5       19.60       36.89    153.99 o
   0   3   5    82655.59    78860.80   1773.58 o
   1   3   5    44865.81    43641.67    667.79 o
   2   3   5    35299.21    35190.86    524.96 o
   3   3   5     7543.26     7439.66    108.34 o
   4   3   5     3818.70     4129.82     91.36 o
   5   3   5       94.29      113.33     13.38 o
   6   3   5     1800.79     1767.74     41.11 o
   7   3   5     1903.59     2046.59     55.25 o
   8   3   5      257.00      268.35     25.21 o
   9   3   5      351.39      431.25     52.03 o
  10   3   5      560.45      497.94     75.84 o
  11   3   5      212.48      239.20     79.76 o
  12   3   5      136.18      -31.03    131.74 o
  13   3   5       46.44      152.53    179.44 o
   0   4   5    30944.01    29523.92    574.74 o
   1   4   5     3536.78     3204.07     45.47 o
   2   4   5    13337.75    12491.02    174.21 o
   3   4   5    10307.76    10371.37    142.99 o
   4   4   5     1106.41     1085.73     23.26 o
   5   4   5     4521.68     4452.80     74.97 o
   6   4   5     1651.69     1728.35     40.84 o
   7   4   5      108.67       97.22     18.57 o
   8   4   5     1097.15      949.05     48.31 o
   9   4   5      456.34      379.58     43.49 o
  10   4   5       76.48      154.41     80.98 o
  11   4   5      114.91       99.11     74.12 o
  12   4   5      194.78      194.60    122.39 o
  13   4   5      173.01      173.49    398.78 o
   0   5   5    12564.26    11930.21    228.81 o
   1   5   5     4099.90     3925.08     53.45 o
   2   5   5    13966.60    13953.71    188.74 o
   3   5   5     7266.66     7269.81     99.85 o
   4   5   5     1204.83     1183.36     25.81 o
   5   5   5       61.93       88.33     12.14 o
   6   5   5     2056.28     1835.40     42.92 o
   7   5   5      385.15      435.02     24.12 o
   8   5   5     1100.33     1065.77     40.09 o
   9   5   5      356.57      338.75     42.28 o
  10   5   5       14.72       53.58     70.24 o
  11   5   5      358.79      282.50     89.42 o
  12   5   5       82.76      472.26    159.39 o
  13   5   5      163.02       96.97    122.77 o
   0   6   5     6505.07     6292.47    114.89 o
   1   6   5    35287.70    31606.62    461.60 o
   2   6   5     3615.14     4387.35     54.94 o
   3   6   5    14845.55    15147.25    212.22 o
   4   6   5      170.68      197.97     12.38 o
   5   6   5      522.15      518.47     17.26 o
   6   6   5      257.03      242.44     18.25 o
   7   6   5      434.66      386.00     30.81 o
   8   6   5      707.88      747.73     35.81 o
   9   6   5      640.98      561.92     46.55 o
  10   6   5      986.66     1018.84     88.52 o
  11   6   5      698.61      754.53    153.74 o
  12   6   5      382.38      992.08    268.41 o
  13   6   5       37.06       37.55    182.22 o
   0   7   5     2165.46     2287.80     46.14 o
   1   7   5    20022.83    19045.62    269.73 o
   2   7   5     3036.74     3195.15     46.04 o
   3   7   5     3264.40     3168.07     43.57 o
   4   7   5     7612.21     7944.51    107.02 o
   5   7   5     2633.17     2628.82     45.39 o
   6   7   5     1246.42     1508.57     37.16 o
   7   7   5      544.36      598.19     28.55 o
   8   7   5      891.55     1008.21     44.13 o
   9   7   5      120.86      162.79     50.16 o
  10   7   5      118.76       98.11     89.40 o
  11   7   5      309.87      313.10    103.44 o
  12   7   5      252.98      421.93    161.77 o
   0   8   5     2145.57     1834.05     43.57 o
   1   8   5      163.24      207.17     10.54 o
   2   8   5     5838.74     5843.12     77.19 o
   3   8   5    10328.41    10701.40    128.35 o
   4   8   5     2983.80     3195.89     46.77 o
   5   8   5      622.13      742.21     20.96 o
   6   8   5     2109.54     2023.96     44.39 o
   7   8   5     1018.76      966.99     32.42 o
   8   8   5      376.69      416.78     35.53 o
   9   8   5      139.71       54.22     41.37 o
  10   8   5       59.73      104.86     87.90 o
  11   8   5      225.15      209.12     98.96 o
  12   8   5      122.24      204.77    107.82 o
   0   9   5      481.86      648.17     31.40 o
   1   9   5    14414.24    14083.68    205.02 o
   2   9   5     2029.84     2030.51     30.53 o
   3   9   5     4088.04     4946.70     61.42 o
   4   9   5     3329.83     3482.40     51.66 o
   5   9   5     7192.90     7265.31    106.40 o
   6   9   5       37.40       77.81     18.66 o
   7   9   5      477.01      417.98     25.26 o
   8   9   5     1181.15     1076.71     45.66 o
   9   9   5      193.55      190.30     45.74 o
  10   9   5      620.75      640.27     59.44 o
  11   9   5       98.30      273.48     99.34 o
  12   9   5       22.00      215.66    155.60 o
   0  10   5     3088.28     2876.21     69.07 o
   1  10   5     7286.12     7272.56    107.37 o
   2  10   5      626.70      764.42     17.86 o
   3  10   5      320.66      325.85     11.78 o
   4  10   5     2485.73     2394.87     38.13 o
   5  10   5     1169.38     1091.03     24.38 o
   6  10   5       53.93       72.02     19.73 o
   7  10   5      583.41      546.04     29.94 o
   8  10   5      272.06      323.02     36.59 o
   9  10   5      650.13      587.14     52.45 o
  10  10   5       85.98       -6.76     49.75 o
  11  10   5       46.34       36.32    102.22 o
  12  10   5      175.17      243.48    152.98 o
   0  11   5      767.71      553.47     25.75 o
   1  11   5     3878.46     3988.54     62.14 o
   2  11   5      830.03      670.88     18.11 o
   3  11   5     3553.87     3445.94     52.09 o
   4  11   5      715.88      786.49     24.30 o
   5  11   5      270.77      351.42     18.92 o
   6  11   5     1604.80     1588.39     54.08 o
   7  11   5      125.63      158.52     29.49 o
   8  11   5      509.25      486.94     40.00 o
   9  11   5      171.54      155.19     76.31 o
  10  11   5      162.62      244.09     57.77 o
  11  11   5      103.04      299.78    135.08 o
  12  11   5       75.37      244.09    161.47 o
   0  12   5      527.77      542.11     34.72 o
   1  12   5     6184.69     6414.67     95.76 o
   2  12   5     4724.28     4455.56     66.84 o
   3  12   5     1272.34     1476.55     28.17 o
   4  12   5     2409.69     2890.91     49.19 o
   5  12   5      865.73      910.10     23.81 o
   6  12   5     2522.29     2582.28     58.05 o
   7  12   5      425.53      407.71     31.20 o
   8  12   5      158.76      175.21     36.56 o
   9  12   5      175.01      175.63     42.10 o
  10  12   5      136.82      160.53     77.97 o
  11  12   5      318.20      189.88    100.83 o
  12  12   5       40.37       47.01    117.38 o
   0  13   5      431.67      439.30     38.13 o
   1  13   5     6480.87     6794.21    101.01 o
   2  13   5     7757.73     8041.36    114.23 o
   3  13   5      596.98      512.34     17.64 o
   4  13   5      363.75      356.88     19.34 o
   5  13   5     1335.47     1299.56     30.43 o
   6  13   5      451.47      476.34     23.67 o
   7  13   5     1797.33     1794.49     52.12 o
   8  13   5      475.96      552.72     49.84 o
   9  13   5       36.85       53.70     40.48 o
  10  13   5      161.86       92.85     52.58 o
  11  13   5      118.23      133.07    101.19 o
  12  13   5       15.81      221.62    145.12 o
   0  14   5      451.15      338.86     26.43 o
   1  14   5     1267.81     1130.82     27.21 o
   2  14   5     3319.07     3763.61     59.60 o
   3  14   5     1545.23     1246.41     26.40 o
   4  14   5     1122.75     1131.96     28.65 o
   5  14   5     1426.48     1562.69     33.23 o
   6  14   5     1489.42     1397.18     41.43 o
   7  14   5     1018.31      962.74     41.37 o
   8  14   5      547.76      542.43     45.59 o
   9  14   5        7.24      -49.91     49.91 o
  10  14   5      380.17      338.70     63.27 o
  11  14   5      152.60      194.42    106.15 o
  12  14   5       19.52       47.82    147.17 o
   0  15   5     6248.95     5653.59    130.04 o
   1  15   5     4389.52     4658.13     73.96 o
   2  15   5     1516.93     1417.86     30.54 o
   3  15   5      153.46       92.96     15.41 o
   4  15   5      247.44      226.77     18.97 o
   5  15   5      304.96      283.09     20.22 o
   6  15   5     2032.92     2067.07     46.01 o
   7  15   5      227.94      271.45     34.98 o
   8  15   5      478.32      441.52     44.91 o
   9  15   5      188.91      211.14     45.82 o
  10  15   5       15.07       48.04     63.22 o
  11  15   5      163.29      282.52    111.13 o
  12  15   5       20.14       -6.56    113.85 o
   0  16   5      168.63      243.59     39.86 o
   1  16   5      352.75      397.22     21.02 o
   2  16   5      529.27      532.46     23.61 o
   3  16   5     1694.31     1744.32     35.27 o
   4  16   5      848.76      946.28     28.47 o
   5  16   5       42.44       52.39     20.25 o
   6  16   5      414.78      387.38     26.50 o
   7  16   5      698.29      692.22     39.37 o
   8  16   5      485.05      492.20     55.85 o
   9  16   5      168.24      159.05     47.10 o
  10  16   5      107.85      128.28     60.13 o
  11  16   5      143.58      103.88     73.76 o
   0  17   5      382.46      367.92     34.16 o
   1  17   5     2887.99     2685.38     52.21 o
   2  17   5      860.60      949.89     26.80 o
   3  17   5     1064.06      931.85     33.87 o
   4  17   5     2396.49     2477.37     49.89 o
   5  17   5     4711.49     4801.86     81.23 o
   6  17   5      668.90      673.89     33.01 o
   7  17   5      251.27      244.14     35.41 o
   8  17   5      294.45      190.70     45.43 o
   9  17   5      163.00      105.67     49.35 o
  10  17   5      269.04      301.48     72.85 o
  11  17   5       31.84      -12.21     65.30 o
   0  18   5      663.08      561.72     51.92 o
   1  18   5     2847.29     2824.74     55.21 o
   2  18   5      353.31      383.57     21.39 o
   3  18   5     2376.99     2216.75     48.73 o
   4  18   5     3507.44     3454.75     63.68 o
   5  18   5     1418.31     1416.88     37.70 o
   6  18   5     2545.51     2441.07     54.34 o
   7  18   5     1546.58     1408.25     52.05 o
   8  18   5      122.24       92.05     45.40 o
   9  18   5      239.98      226.27     50.84 o
  10  18   5       74.61      103.09     55.67 o
  11  18   5       19.18       34.31     69.98 o
   0  19   5      401.36      290.31     34.48 o
   1  19   5      675.08      691.17     28.22 o
   2  19   5       79.18       84.51     21.41 o
   3  19   5     1598.03     1787.94     43.76 o
   4  19   5     5235.49     5189.00     87.54 o
   5  19   5      498.74      456.52     28.46 o
   6  19   5      818.81      780.19     34.31 o
   7  19   5       41.52       66.25     39.19 o
   8  19   5      117.27      186.03     49.18 o
   9  19   5       36.92       65.64     52.52 o
  10  19   5       68.38       44.24     57.65 o
  11  19   5       12.65      -85.48     97.77 o
   0  20   5      553.85      473.63     37.56 o
   1  20   5      624.86      524.03     27.54 o
   2  20   5      845.47      918.55     30.49 o
   3  20   5      232.75      202.04     26.43 o
   4  20   5     3415.08     3316.12     64.08 o
   5  20   5      621.69      648.13     30.98 o
   6  20   5      876.91      804.83     37.53 o
   7  20   5      300.18      285.14     41.50 o
   8  20   5      731.55      831.25     65.36 o
   9  20   5       17.55       19.24     56.32 o
  10  20   5       17.57       61.99     61.36 o
  11  20   5      167.62      228.08     96.90 o
   0  21   5       21.10       40.18     32.88 o
   1  21   5      421.80      503.30     27.50 o
   2  21   5      527.59      547.61     28.10 o
   3  21   5      790.27      814.70     34.81 o
   4  21   5      349.21      379.06     34.37 o
   5  21   5      109.44      119.82     31.11 o
   6  21   5      350.36      351.73     39.64 o
   7  21   5      264.61      315.44     41.45 o
   8  21   5       20.94      -22.19     49.62 o
   9  21   5      191.39      229.96     58.22 o
  10  21   5      254.19      352.43     67.80 o
   0  22   5      209.99      295.70     45.35 o
   1  22   5      462.79      486.99     31.42 o
   2  22   5     2292.60     2353.44     51.94 o
   3  22   5      387.35      388.44     31.23 o
   4  22   5      488.27      518.04     33.51 o
   5  22   5      257.58      301.66     34.83 o
   6  22   5      621.12      628.92     41.01 o
   7  22   5       63.27       48.54     46.69 o
   8  22   5       72.77       26.24     62.65 o
   9  22   5        4.52       33.72     62.00 o
  10  22   5        2.73       45.68    100.01 o
   0  23   5     2780.51     2980.67     89.19 o
   1  23   5       46.63       69.91     28.54 o
   2  23   5     3373.52     3209.01     73.35 o
   3  23   5     1524.67     1554.74     47.27 o
   4  23   5      283.83      230.21     34.39 o
   5  23   5      101.55       66.30     33.28 o
   6  23   5      111.78      175.12     35.80 o
   7  23   5      309.28      223.01     51.66 o
   8  23   5      222.38      274.58     60.32 o
   9  23   5       21.19       41.38     68.44 o
  10  23   5       31.45       23.06     82.81 o
   0  24   5      311.13      411.18     51.02 o
   1  24   5       61.35       88.77     27.90 o
   2  24   5     1156.99     1082.90     44.72 o
   3  24   5      585.22      665.18     41.79 o
   4  24   5      459.67      405.22     37.60 o
   5  24   5     1521.05     1248.08     48.29 o
   6  24   5      177.83      262.65     47.75 o
   7  24   5      327.24      438.39     59.60 o
   8  24   5      286.89      446.92     81.31 o
   9  24   5       19.74      139.05     92.03 o
  10  24   5       60.18      227.78    123.21 o
   0  25   5      684.23      674.82     49.22 o
   1  25   5      867.75      826.07     37.82 o
   2  25   5      117.21      209.18     34.88 o
   3  25   5      197.59      130.05     34.42 o
   4  25   5      843.34      868.55     47.15 o
   5  25   5      371.86      377.46     38.32 o
   6  25   5      284.70      199.38     52.86 o
   7  25   5      692.79      822.21     67.54 o
   8  25   5      140.82      233.29     66.16 o
   9  25   5      112.68      194.16     89.23 o
   0  26   5       26.74       21.89     43.56 o
   1  26   5      569.12      600.98     39.53 o
   2  26   5      228.79      189.22     54.61 o
   3  26   5      167.81      175.14     39.36 o
   4  26   5      254.43      273.18     37.39 o
   5  26   5       38.08      -38.66     38.66 o
   6  26   5      392.46      689.06     77.93 o
   7  26   5       95.88      109.07     56.80 o
   8  26   5       46.69        6.43     86.81 o
   9  26   5       35.22      -37.91    162.91 o
   0  27   5      191.76      193.99     72.22 o
   1  27   5      331.13      362.47     50.63 o
   2  27   5      106.30       88.71     39.31 o
   3  27   5      900.36      890.28     47.42 o
   4  27   5      167.22      240.85     43.55 o
   5  27   5      102.33       27.55     42.39 o
   6  27   5      133.50      281.06     68.73 o
   7  27   5      277.00      287.86     80.95 o
   8  27   5       10.36      -53.50     88.09 o
   0  28   5      128.75      122.07     54.61 o
   1  28   5      145.38      130.75     41.89 o
   2  28   5      337.32      392.72     46.16 o
   3  28   5      295.75      297.74     44.04 o
   4  28   5      943.74      965.83     54.08 o
   5  28   5      581.75      741.41     52.35 o
   6  28   5      283.18      193.75    103.55 o
   7  28   5      133.43       89.03     90.74 o
   8  28   5        9.51       96.14     91.11 o
   0  29   5      915.10      970.41     65.35 o
   1  29   5      102.31      172.90     65.75 o
   2  29   5      723.08      773.68     51.01 o
   3  29   5       89.81      203.11     44.33 o
   4  29   5      227.40      158.24     45.69 o
   5  29   5      560.39      654.92     78.93 o
   6  29   5       73.42       45.95     54.15 o
   7  29   5      198.94      177.74     79.75 o
   8  29   5      411.86      431.43    198.12 o
   0  30   5      185.95      126.72     57.02 o
   1  30   5      161.68      148.00     46.12 o
   2  30   5      127.06      103.48     41.90 o
   3  30   5      261.69      239.36     45.18 o
   4  30   5      598.72      806.90     52.81 o
   5  30   5      448.47      569.12     63.93 o
   6  30   5      225.19      105.34     98.78 o
   7  30   5       45.14      152.82    208.42 o
   0  31   5      154.82      151.32     63.88 o
   1  31   5     1822.70     1869.15     80.91 o
   2  31   5      172.90      199.90     46.41 o
   3  31   5        7.21      -16.52     46.46 o
   4  31   5       19.01       54.33     49.06 o
   5  31   5      184.05      254.68     72.36 o
   6  31   5      160.19      -34.20    119.33 o
   7  31   5       42.54      173.82     95.69 o
   0  32   5      309.88      174.38     76.33 o
   1  32   5      548.14      481.04     53.23 o
   2  32   5       74.01       72.98     56.18 o
   3  32   5      598.34      865.66     64.51 o
   4  32   5       43.29        8.11     56.07 o
   5  32   5       99.32       58.65     72.31 o
   6  32   5        7.35      -90.38     90.38 o
   0  33   5       23.77      112.78     90.73 o
   1  33   5       84.26      129.98     49.04 o
   2  33   5       21.48      101.69     49.13 o
   3  33   5      918.02     1222.13     64.32 o
   4  33   5      165.36      222.24     72.17 o
   5  33   5      139.58      226.23    141.57 o
   0  34   5       25.22      175.07    107.16 o
   1  34   5       44.45      206.12     80.16 o
   2  34   5      212.62      187.43     71.50 o
   3  34   5      132.51      252.76    128.85 o
   4  34   5      128.90      -46.27    100.37 o
   5  34   5       82.92     -154.77    210.31 o
   0  35   5      247.72      413.65    132.68 o
   1  35   5       24.78       42.01    113.64 o
   2  35   5       19.48     -102.37    102.37 o
   3  35   5       59.80      133.90     98.60 o
   4  35   5      211.55      193.55    138.70 o
   0  36   5       37.78      372.29    201.25 o
   1  36   5       36.25      240.30    133.49 o
   2  36   5      134.76        1.54    204.27 o
   0   0   6    12816.18    12838.70    387.86 o
   1   0   6     4155.42     3866.00     76.52 o
   2   0   6    12811.16    12799.55    272.09 o
   3   0   6     2634.91     3259.91     69.35 o
   4   0   6      234.79      211.52     16.25 o
   5   0   6     1849.38     1869.36     57.21 o
   6   0   6     2128.19     1735.64     64.56 o
   7   0   6       48.53       55.40     31.03 o
   8   0   6       27.68       69.64     32.08 o
   9   0   6      904.13      912.09    110.04 o
  10   0   6      122.00      128.96    180.98 o
  11   0   6      195.62      226.26    112.49 o
  12   0   6        3.77      -24.05    193.47 o
  13   0   6      126.83     -231.58    231.58 o
   0   1   6     1069.18     1089.15     29.78 o
   1   1   6    10545.45    11125.51    156.25 o
   2   1   6     3936.10     3724.06     53.62 o
   3   1   6     1677.07     1722.47     32.75 o
   4   1   6      291.30      371.34     13.41 o
   5   1   6     2305.99     2736.97     50.42 o
   6   1   6       39.12       86.80     17.45 o
   7   1   6      334.68      316.89     24.84 o
   8   1   6     1084.91     1162.00     43.75 o
   9   1   6      277.04      182.42     43.35 o
  10   1   6       84.20       39.45     92.89 o
  11   1   6       28.42      -35.05     74.56 o
  12   1   6       45.17       94.59    143.95 o
  13   1   6        6.82       59.57    176.50 o
   0   2   6    14679.00    13630.93    336.96 o
   1   2   6     5808.60     4987.26     74.34 o
   2   2   6     1491.58     1307.84     19.63 o
   3   2   6     4194.03     4022.66     58.36 o
   4   2   6      888.97      841.47     25.02 o
   5   2   6     1419.48     1633.61     35.61 o
   6   2   6      337.79      345.93     18.21 o
   7   2   6       63.60       74.19     22.04 o
   8   2   6     1744.62     1739.89     50.42 o
   9   2   6     1861.97     1892.11     73.24 o
  10   2   6      189.66      255.19     69.30 o
  11   2   6      185.34      188.59     80.65 o
  12   2   6      139.52      335.17    133.83 o
  13   2   6      152.46      226.02    181.38 o
   0   3   6      124.47      123.74     10.47 o
   1   3   6     6275.63     6030.64     90.27 o
   2   3   6     3744.91     3152.12     51.92 o
   3   3   6      670.85      689.81     14.78 o
   4   3   6     1919.58     1685.45     33.34 o
   5   3   6     2068.82     2134.92     41.21 o
   6   3   6     1203.15     1074.67     30.96 o
   7   3   6      254.50      311.36     21.23 o
   8   3   6      350.14      381.60     28.35 o
   9   3   6       34.46       -3.92     39.83 o
  10   3   6       57.93        3.59     79.06 o
  11   3   6       97.10        8.25     76.31 o
  12   3   6      491.55      192.74    136.17 o
  13   3   6        2.28     -131.38    131.38 o
   0   4   6       42.24       44.88     10.43 o
   1   4   6     5883.01     5903.83     81.04 o
   2   4   6     6599.00     5756.43     75.14 o
   3   4   6      339.02      277.56     11.20 o
   4   4   6     1031.05     1195.76     24.12 o
   5   4   6      617.32      606.43     20.72 o
   6   4   6     1849.78     1809.09     42.62 o
   7   4   6      270.61      305.80     22.37 o
   8   4   6     1264.47     1127.61     41.87 o
   9   4   6     1478.02     1480.11     71.25 o
  10   4   6     1732.98     1677.81    193.18 o
  11   4   6      131.46       60.90     76.80 o
  12   4   6       26.86       61.07    253.02 o
  13   4   6        2.96     -188.56    188.56 o
   0   5   6     3055.54     2208.75     47.61 o
   1   5   6     6171.55     6210.27     88.16 o
   2   5   6     8921.07     9775.20    133.67 o
   3   5   6     2255.15     2193.70     33.49 o
   4   5   6    12979.08    14468.59    218.63 o
   5   5   6      648.44      731.94     22.04 o
   6   5   6      674.11      546.94     23.57 o
   7   5   6      789.42      700.73     28.99 o
   8   5   6      732.31      789.38     38.39 o
   9   5   6      614.34      671.11     49.57 o
  10   5   6      432.73      306.10    105.81 o
  11   5   6       99.85      147.29     74.27 o
  12   5   6       15.60        9.75    249.01 o
  13   5   6       26.84      291.35    284.16 o
   0   6   6    59572.60    57681.59   1363.37 o
   1   6   6      379.29      355.43     10.80 o
   2   6   6     7057.81     6910.18     94.04 o
   3   6   6     4228.40     4794.82     70.07 o
   4   6   6      762.79      719.15     21.28 o
   5   6   6     1126.50      862.50     23.09 o
   6   6   6     1484.48     1366.69     36.52 o
   7   6   6      754.62      663.50     33.08 o
   8   6   6     3249.84     3129.12     78.68 o
   9   6   6       22.15      -39.44     52.65 o
  10   6   6      991.80      833.68     86.01 o
  11   6   6       92.60      -17.46     99.06 o
  12   6   6       93.10      223.67    159.44 o
   0   7   6     5382.84     4767.48     95.09 o
   1   7   6     5233.40     5175.81     72.62 o
   2   7   6     3893.77     4237.69     57.50 o
   3   7   6      339.73      329.94     10.92 o
   4   7   6     1032.58     1064.06     34.21 o
   5   7   6      128.48       98.93     15.38 o
   6   7   6      325.27      315.32     21.25 o
   7   7   6      423.44      528.34     27.27 o
   8   7   6      260.63      281.13     26.01 o
   9   7   6       91.49      119.57     39.41 o
  10   7   6       28.59       -1.91     69.06 o
  11   7   6      530.63      462.34    177.72 o
  12   7   6        0.59     -111.95    189.63 o
   0   8   6     2653.25     2302.46     47.72 o
   1   8   6     4172.49     3893.73     56.76 o
   2   8   6     4537.29     4862.07     67.48 o
   3   8   6     3019.53     3085.01     42.80 o
   4   8   6    19541.72    21052.93    294.33 o
   5   8   6      513.37      540.72     19.69 o
   6   8   6     2152.47     1968.63     52.27 o
   7   8   6      855.37      901.32     33.27 o
   8   8   6     3000.79     2842.08     66.68 o
   9   8   6      447.06      533.01     57.45 o
  10   8   6      127.64      -14.02     46.76 o
  11   8   6      299.11      191.01    113.91 o
  12   8   6       54.84     -115.64    148.39 o
   0   9   6       24.92       82.67     14.64 o
   1   9   6     3189.52     3333.51     50.05 o
   2   9   6    10302.22    10420.82    140.08 o
   3   9   6     1023.40     1267.70     21.58 o
   4   9   6    12703.41    14542.56    200.59 o
   5   9   6     1577.29     1574.84     30.75 o
   6   9   6     2118.28     2188.14     49.59 o
   7   9   6     1033.32     1025.41     36.04 o
   8   9   6      976.80      925.12     36.59 o
   9   9   6      136.41       52.06     44.15 o
  10   9   6      231.19      274.47     70.25 o
  11   9   6       16.57      -59.98    200.58 o
  12   9   6        1.55       46.21    151.26 o
   0  10   6     3787.56     4111.38     93.77 o
   1  10   6      481.99      511.63     17.07 o
   2  10   6     8702.59     9226.55    124.94 o
   3  10   6     4492.23     5038.16     67.27 o
   4  10   6     2011.92     2170.61     35.53 o
   5  10   6     2472.54     2456.34     43.07 o
   6  10   6      321.97      314.50     22.16 o
   7  10   6      462.34      496.69     28.90 o
   8  10   6       75.66      149.95     44.32 o
   9  10   6      107.60      125.28     48.14 o
  10  10   6       70.11      115.26     56.51 o
  11  10   6      374.50      560.00    142.08 o
  12  10   6      167.40      284.85    160.58 o
   0  11   6     1411.56     1180.24     37.95 o
   1  11   6     1158.52     1312.36     27.28 o
   2  11   6    12671.97    13715.85    191.67 o
   3  11   6     3440.72     3030.92     45.77 o
   4  11   6     6046.69     5805.93     77.93 o
   5  11   6      672.65      677.33     23.77 o
   6  11   6      695.57      679.44     28.08 o
   7  11   6     2109.93     1903.69     52.38 o
   8  11   6      718.00      760.00     47.92 o
   9  11   6      565.95      480.46     55.98 o
  10  11   6       56.96       -7.38     51.07 o
  11  11   6       23.42      121.75    115.90 o
  12  11   6      163.60       24.47    145.55 o
   0  12   6     2309.74     2398.19     62.60 o
   1  12   6     2183.37     2393.88     42.01 o
   2  12   6      935.13      974.55     24.87 o
   3  12   6     3999.52     4628.30     65.49 o
   4  12   6      322.06      326.53     15.81 o
   5  12   6      329.79      326.83     18.32 o
   6  12   6     2977.16     2878.78     62.85 o
   7  12   6     1148.11     1037.19     40.39 o
   8  12   6      436.48      422.54     42.28 o
   9  12   6     1563.84     1538.51     76.27 o
  10  12   6      202.79      144.57     58.66 o
  11  12   6        3.76      125.10    104.13 o
  12  12   6       24.04       29.19    117.21 o
   0  13   6     5172.06     4635.52    106.54 o
   1  13   6     1088.67     1163.66     26.76 o
   2  13   6     2027.05     2375.96     43.20 o
   3  13   6      863.42     1070.26     24.02 o
   4  13   6      126.95      112.67     18.16 o
   5  13   6      746.69      984.11     26.68 o
   6  13   6       98.35      110.05     21.83 o
   7  13   6      252.94      266.74     32.31 o
   8  13   6      590.12      514.52     46.64 o
   9  13   6       19.30       69.70     57.27 o
  10  13   6      232.73      123.72     67.29 o
  11  13   6      105.10      140.21    101.26 o
  12  13   6       78.19      220.39    115.89 o
   0  14   6     3823.01     4077.33     97.02 o
   1  14   6      774.55      916.05     24.42 o
   2  14   6      235.82      256.10     17.69 o
   3  14   6      184.31      173.00     15.12 o
   4  14   6      281.68      273.32     19.02 o
   5  14   6      225.46      179.87     18.85 o
   6  14   6      262.26      253.16     21.40 o
   7  14   6       47.81        6.24     31.19 o
   8  14   6      357.31      299.10     47.90 o
   9  14   6       50.40        0.38     47.77 o
  10  14   6      264.41      230.21     58.64 o
  11  14   6        2.57      -12.14    103.38 o
  12  14   6      179.78      146.67    156.54 o
   0  15   6     3980.63     4328.67    103.32 o
   1  15   6     2367.64     2461.61     45.42 o
   2  15   6      911.96      892.89     24.64 o
   3  15   6      412.54      425.46     19.52 o
   4  15   6       73.79       56.23     17.92 o
   5  15   6       88.96       83.66     18.78 o
   6  15   6      350.81      387.30     24.27 o
   7  15   6      283.65      237.97     35.68 o
   8  15   6      478.86      486.76     95.34 o
   9  15   6       67.27       96.85     54.14 o
  10  15   6      146.02      135.67     57.16 o
  11  15   6       60.63       51.29     76.55 o
  12  15   6       98.97      245.87    235.18 o
   0  16   6      569.11      546.25     33.35 o
   1  16   6     1249.54      940.65     26.81 o
   2  16   6     1491.39     1194.91     30.28 o
   3  16   6      126.91      128.04     17.41 o
   4  16   6      580.96      615.30     24.75 o
   5  16   6     1538.10     1486.28     36.25 o
   6  16   6      257.94      171.28     23.58 o
   7  16   6       97.16       25.69     32.22 o
   8  16   6      849.58      802.95     65.31 o
   9  16   6       54.72      144.14     68.77 o
  10  16   6      113.17      128.73     62.21 o
  11  16   6        6.81       65.73     65.26 o
   0  17   6        0.37       50.15     27.10 o
   1  17   6       57.76       39.66     17.02 o
   2  17   6     1994.65     1893.24     38.65 o
   3  17   6      246.24      304.05     22.56 o
   4  17   6     1485.14     1489.51     40.02 o
   5  17   6     2713.97     2737.46     54.91 o
   6  17   6     1910.47     1766.47     44.80 o
   7  17   6      207.10      194.21     37.86 o
   8  17   6       49.00      103.52     47.80 o
   9  17   6      156.87      119.16     74.87 o
  10  17   6      182.64      122.22     63.53 o
  11  17   6      155.19      103.50    106.19 o
   0  18   6    10958.68    11192.62    247.94 o
   1  18   6     1318.59     1293.35     35.08 o
   2  18   6       20.43       10.67     18.42 o
   3  18   6     5325.52     5676.93     95.54 o
   4  18   6     1945.83     1908.29     46.29 o
   5  18   6      742.33      713.37     29.52 o
   6  18   6      234.53      173.49     34.04 o
   7  18   6      823.93      783.55     44.67 o
   8  18   6      415.47      385.52     60.84 o
   9  18   6      190.04      193.34     52.99 o
  10  18   6        2.03       12.15     64.26 o
  11  18   6       55.83      121.63     70.61 o
   0  19   6     2210.83     2268.51     70.04 o
   1  19   6     1729.14     1659.05     41.22 o
   2  19   6       84.27       56.23     19.76 o
   3  19   6       61.93       14.10     24.23 o
   4  19   6      232.05      212.32     29.90 o
   5  19   6     1547.39     1453.88     39.03 o
   6  19   6     1594.03     1620.43     44.89 o
   7  19   6      484.65      448.63     42.73 o
   8  19   6      325.68      249.85     58.29 o
   9  19   6      109.21       55.58     55.20 o
  10  19   6        0.97      108.00     58.24 o
  11  19   6       31.81       26.58     88.01 o
   0  20   6      321.23      294.99     44.54 o
   1  20   6     1738.14     1584.99     41.17 o
   2  20   6     6059.10     5751.72     90.71 o
   3  20   6     2036.26     2064.47     50.60 o
   4  20   6      483.18      483.63     31.67 o
   5  20   6      247.70      270.03     28.74 o
   6  20   6        8.48       19.22     28.03 o
   7  20   6        0.74       22.85     40.04 o
   8  20   6       21.31       -9.22     54.03 o
   9  20   6       13.33       28.28     55.86 o
  10  20   6       23.94      -35.88     61.17 o
  11  20   6       11.22       22.50     97.03 o
   0  21   6       46.12       51.89     33.15 o
   1  21   6      478.67      424.66     27.30 o
   2  21   6     1313.44     1210.14     36.84 o
   3  21   6      125.95      119.08     28.39 o
   4  21   6       89.03       39.48     26.53 o
   5  21   6      567.04      583.32     32.96 o
   6  21   6      142.38      162.30     31.52 o
   7  21   6     1725.99     1756.78     70.87 o
   8  21   6       16.25       52.11     55.36 o
   9  21   6      105.01       96.16     60.67 o
  10  21   6       33.64      159.80     65.58 o
   0  22   6     5249.32     4939.81    125.69 o
   1  22   6      598.10      583.76     31.03 o
   2  22   6       64.90       70.39     25.18 o
   3  22   6     3065.42     3085.46     69.43 o
   4  22   6      663.76      615.71     35.67 o
   5  22   6      479.67      498.74     32.46 o
   6  22   6      152.89       96.07     36.44 o
   7  22   6       44.28      -14.35     44.09 o
   8  22   6      226.21      285.67     59.05 o
   9  22   6      148.90      219.09     71.09 o
  10  22   6       56.30        0.73     91.15 o
   0  23   6     1592.34     1556.93     63.07 o
   1  23   6       67.40       77.44     26.35 o
   2  23   6      568.10      437.85     36.67 o
   3  23   6       51.20       79.22     32.51 o
   4  23   6     1387.58     1430.26     47.40 o
   5  23   6     1689.66     1800.68     51.10 o
   6  23   6      427.37      435.63     41.16 o
   7  23   6      201.58      287.22     70.68 o
   8  23   6       88.57      110.46     58.43 o
   9  23   6      198.45      168.70     71.65 o
  10  23   6       52.71       26.20    128.50 o
   0  24   6      254.55      297.96     43.47 o
   1  24   6      360.51      350.83     32.96 o
   2  24   6      637.95      654.15     46.37 o
   3  24   6      544.15      591.16     40.69 o
   4  24   6       15.72       18.65     30.90 o
   5  24   6      145.47       89.83     32.48 o
   6  24   6      262.07      286.28     41.95 o
   7  24   6      264.86      301.35     56.03 o
   8  24   6      215.53      270.63     65.62 o
   9  24   6       62.80       45.15     82.68 o
   0  25   6      136.43      156.62     43.26 o
   1  25   6      201.18      212.88     31.46 o
   2  25   6      345.77      370.29     38.06 o
   3  25   6      913.64      981.09     54.98 o
   4  25   6      657.70      666.52     42.17 o
   5  25   6     1192.84     1232.97     51.13 o
   6  25   6       63.96      128.42     55.19 o
   7  25   6        3.18      -22.16     62.47 o
   8  25   6      115.83      137.91     65.82 o
   9  25   6      264.39      448.42     89.93 o
   0  26   6       93.95      144.67     45.56 o
   1  26   6      451.64      403.13     36.56 o
   2  26   6      877.98      859.77     46.16 o
   3  26   6      468.17      451.49     42.76 o
   4  26   6      265.46      215.85     49.62 o
   5  26   6      609.31      734.10     52.65 o
   6  26   6      196.18      215.79     53.35 o
   7  26   6       18.99       23.75     52.64 o
   8  26   6       92.53       78.47    108.75 o
   9  26   6       66.09      143.78    101.17 o
   0  27   6        1.12        4.11     60.08 o
   1  27   6     1349.05     1254.24     52.29 o
   2  27   6     1059.01     1033.28     51.30 o
   3  27   6       68.46       49.98     41.24 o
   4  27   6       32.67      -14.71     36.86 o
   5  27   6      299.65      418.05     45.34 o
   6  27   6       11.09      -28.14     42.57 o
   7  27   6       11.73      -52.54     55.50 o
   8  27   6       98.60      220.53     88.87 o
   0  28   6      125.34       75.94     50.30 o
   1  28   6      357.62      459.19     42.70 o
   2  28   6       54.01      103.71     42.23 o
   3  28   6       95.79      128.40     39.87 o
   4  28   6      236.21      286.21     43.55 o
   5  28   6      460.95      542.64     63.55 o
   6  28   6      260.82      127.45     48.25 o
   7  28   6      121.68       72.94     85.60 o
   8  28   6       27.07      305.56    184.72 o
   0  29   6        7.53      -24.71     57.45 o
   1  29   6      503.72      630.86     48.98 o
   2  29   6      270.08      307.10     45.90 o
   3  29   6      292.31      247.13     47.80 o
   4  29   6      156.59      207.30     46.55 o
   5  29   6      149.18      149.70     52.67 o
   6  29   6      419.69      524.02     77.10 o
   7  29   6       62.83       58.04     70.42 o
   8  29   6      339.79      196.14    154.25 o
   0  30   6       81.31      113.29     57.14 o
   1  30   6      157.76      200.39     47.68 o
   2  30   6      243.72      284.84     45.98 o
   3  30   6      456.35      492.84     50.37 o
   4  30   6      233.22      155.92     48.91 o
   5  30   6      390.86      433.99     69.92 o
   6  30   6      136.41      177.34     63.46 o
   7  30   6       15.03      -53.84    122.40 o
   0  31   6      925.22     1151.35    107.40 o
   1  31   6       41.59       81.20     53.13 o
   2  31   6      220.89      198.30     53.96 o
   3  31   6        5.21       10.70     50.56 o
   4  31   6       76.06      116.69     48.12 o
   5  31   6       63.26       74.78     85.95 o
   6  31   6       90.74      -25.35     96.81 o
   7  31   6      182.24      173.13    177.66 o
   0  32   6      518.14      466.13     82.88 o
   1  32   6      106.97      170.11     50.16 o
   2  32   6      224.67      300.73     48.38 o
   3  32   6      947.76     1159.56     60.89 o
   4  32   6       59.16      -48.40     52.31 o
   5  32   6       51.87      -79.64     79.64 o
   6  32   6      101.87       70.30    137.23 o
   0  33   6      369.01      362.47     93.06 o
   1  33   6      298.73      340.48     55.82 o
   2  33   6      165.24       20.13     63.69 o
   3  33   6      189.50      138.63     71.71 o
   4  33   6      203.34      193.96     95.61 o
   5  33   6      109.87      149.81    116.58 o
   0  34   6      120.88      183.67    294.32 o
   1  34   6        7.23       16.77     73.03 o
   2  34   6       58.11      -79.10    149.22 o
   3  34   6       20.25     -107.24    107.24 o
   4  34   6       23.99       11.61    100.08 o
   0  35   6       15.19      -48.34    166.39 o
   1  35   6       27.51      -66.35    200.96 o
   2  35   6       74.86       82.83     90.61 o
   3  35   6      263.65      256.57    102.14 o
   0  36   6      154.93      271.08    196.37 o
   1  36   6       11.10       95.82    123.69 o
   2  36   6      130.53       71.83    307.74 o
   1   0   7    28278.33    26775.86    546.52 o
   2   0   7       40.04       55.70      9.55 o
   3   0   7     1078.76      968.92     24.90 o
   4   0   7      571.24      523.02     23.99 o
   5   0   7     9632.77     9525.32    224.76 o
   6   0   7      188.89      164.79     30.78 o
   7   0   7      988.92     1021.15     52.13 o
   8   0   7      341.94      333.64     39.45 o
   9   0   7     3656.55     3588.28    119.92 o
  10   0   7       37.76      -98.07     98.07 o
  11   0   7       41.22       93.72    113.50 o
  12   0   7        1.81       66.93    195.21 o
  13   0   7       11.22     -202.18    202.18 o
   0   1   7     4937.70     5126.71    109.63 o
   1   1   7     6406.81     6178.69     85.72 o
   2   1   7      604.84      512.79     11.45 o
   3   1   7    12390.01    12835.13    167.26 o
   4   1   7     1539.31     1736.45     32.77 o
   5   1   7      694.67      796.06     25.48 o
   6   1   7      865.09     1033.68     32.35 o
   7   1   7      494.38      529.19     32.80 o
   8   1   7      679.87      698.80     34.03 o
   9   1   7     1117.91     1019.03     53.54 o
  10   1   7      635.45      586.41     77.10 o
  11   1   7       57.04      -10.78     81.01 o
  12   1   7      242.50       86.81    125.20 o
  13   1   7        5.43     -161.05    161.05 o
   0   2   7    11889.80    12277.37    240.59 o
   1   2   7     1931.48     2141.07     33.85 o
   2   2   7      126.92      135.33      7.42 o
   3   2   7     6266.55     5846.51     74.51 o
   4   2   7     6764.38     6543.75    114.08 o
   5   2   7     4456.76     4709.38     79.32 o
   6   2   7      372.27      365.44     19.18 o
   7   2   7      478.27      399.49     26.86 o
   8   2   7       13.75       26.57     26.00 o
   9   2   7     1059.61      977.50     52.08 o
  10   2   7      241.93      349.57    103.08 o
  11   2   7      365.89      303.32     95.29 o
  12   2   7        8.60      -59.54    250.92 o
  13   2   7       62.11     -287.35    287.35 o
   0   3   7     9373.19     9679.17    188.74 o
   1   3   7     3965.51     3972.15     58.48 o
   2   3   7     3244.88     3074.83     51.09 o
   3   3   7     6122.43     6544.82     86.95 o
   4   3   7     1426.46     1227.34     37.24 o
   5   3   7     3813.66     4260.69     76.26 o
   6   3   7     1962.10     1970.05     45.59 o
   7   3   7     2024.11     2115.74     57.05 o
   8   3   7      135.12      156.85     26.90 o
   9   3   7      818.78      815.99     54.22 o
  10   3   7      741.04      824.35     83.79 o
  11   3   7       43.53       38.61     80.99 o
  12   3   7       96.14       51.24    157.10 o
  13   3   7       48.54     -117.33    177.26 o
   0   4   7     6470.87     6581.72    129.31 o
   1   4   7     4649.92     4765.05     66.58 o
   2   4   7     4089.07     3623.95     53.24 o
   3   4   7     7478.18     8155.57    110.43 o
   4   4   7      725.44      825.12     20.05 o
   5   4   7      301.17      404.25     17.96 o
   6   4   7      371.44      516.90     23.44 o
   7   4   7      288.55      287.03     22.93 o
   8   4   7      908.95      981.45     41.04 o
   9   4   7      296.67      237.62     43.79 o
  10   4   7       65.81       89.96    105.88 o
  11   4   7      244.35      222.27     93.23 o
  12   4   7       59.84       78.32    144.09 o
  13   4   7      216.43      309.43    181.03 o
   0   5   7     5376.43     6030.05    119.65 o
   1   5   7     1098.85     1369.23     24.51 o
   2   5   7    16786.72    16102.08    203.61 o
   3   5   7     9557.29    10357.86    140.52 o
   4   5   7     3032.75     3228.36     53.03 o
   5   5   7     7647.93     8253.72    128.11 o
   6   5   7     2673.14     3059.85     63.65 o
   7   5   7        0.32       10.87     19.72 o
   8   5   7       82.38      117.65     26.35 o
   9   5   7     1168.38      996.96     73.83 o
  10   5   7      604.83      571.44     78.93 o
  11   5   7       15.01      -54.22     78.31 o
  12   5   7      242.02      566.53    189.98 o
   0   6   7      472.37      397.66     23.21 o
   1   6   7     5334.68     5216.14     72.96 o
   2   6   7    10001.41    10987.64    153.44 o
   3   6   7     5841.19     6074.56     82.97 o
   4   6   7      504.75      498.31     19.39 o
   5   6   7      618.45      600.65     24.25 o
   6   6   7      383.60      472.09     23.66 o
   7   6   7      672.23      730.17     35.43 o
   8   6   7      234.83      277.49     30.92 o
   9   6   7     1532.22     1370.50     66.36 o
  10   6   7      434.70      307.02     76.57 o
  11   6   7        7.73      -90.29     90.29 o
  12   6   7       48.97      -32.90    143.38 o
   0   7   7      111.47      122.45     16.57 o
   1   7   7     1696.18     1629.18     30.33 o
   2   7   7     6963.40     7312.16     96.35 o
   3   7   7      159.95      193.92      9.94 o
   4   7   7     6667.15     6676.40    101.67 o
   5   7   7     1428.97     1479.45     32.38 o
   6   7   7       80.92       86.08     22.91 o
   7   7   7      567.54      541.44     28.47 o
   8   7   7      425.90      462.53     30.48 o
   9   7   7      514.13      626.60     63.13 o
  10   7   7      360.40      301.29     61.16 o
  11   7   7       52.87      -36.98     98.38 o
  12   7   7       52.66      356.56    156.53 o
   0   8   7      120.64      127.31     18.57 o
   1   8   7     2321.25     2717.12     42.31 o
   2   8   7     7482.56     7528.02    104.71 o
   3   8   7     5820.83     6377.47     79.92 o
   4   8   7    11390.35    12264.14    166.96 o
   5   8   7      408.94      429.16     20.07 o
   6   8   7     1748.93     1845.14     45.76 o
   7   8   7      568.60      564.18     29.18 o
   8   8   7      895.16      938.05     37.40 o
   9   8   7        2.96       26.09     43.36 o
  10   8   7      150.17       80.32     45.91 o
  11   8   7       42.10       13.38     98.65 o
  12   8   7       16.26      -51.67    149.54 o
   0   9   7     1642.73     1395.56     65.94 o
   1   9   7     5942.43     5410.54     79.52 o
   2   9   7    16129.59    16727.69    234.25 o
   3   9   7       60.25       59.88     10.83 o
   4   9   7     5164.17     5288.68     72.67 o
   5   9   7      131.57      157.56     21.41 o
   6   9   7      643.97      659.20     27.79 o
   7   9   7       58.22       26.54     22.54 o
   8   9   7      219.74      257.33     28.38 o
   9   9   7      189.87       65.68     41.35 o
  10   9   7      452.05      500.71     56.42 o
  11   9   7       92.65      -12.68    119.93 o
  12   9   7      159.26       77.71    150.51 o
   0  10   7    15153.87    15199.63    305.04 o
   1  10   7     2146.65     2061.11     36.86 o
   2  10   7     4021.88     4220.18     64.83 o
   3  10   7      228.34      314.76     15.88 o
   4  10   7      553.08      443.98     14.42 o
   5  10   7     1335.34     1184.67     27.69 o
   6  10   7     2233.50     2332.92     52.87 o
   7  10   7     1335.56     1358.56     42.41 o
   8  10   7     1453.60     1330.79     44.54 o
   9  10   7      167.28      339.81     55.53 o
  10  10   7       63.97       32.83     61.44 o
  11  10   7      105.75      199.54    106.89 o
  12  10   7       89.31       46.99    111.44 o
   0  11   7     1228.17     1191.57     39.08 o
   1  11   7      350.02      398.14     15.29 o
   2  11   7      618.26      606.94     18.44 o
   3  11   7      358.72      341.56     13.94 o
   4  11   7     2199.82     2344.44     42.51 o
   5  11   7      133.21      172.51     16.74 o
   6  11   7      392.46      364.09     27.11 o
   7  11   7      294.39      265.51     31.14 o
   8  11   7      488.15      471.98     34.51 o
   9  11   7       20.25      -12.07     46.84 o
  10  11   7       44.97      -70.09     70.09 o
  11  11   7      102.47      185.33    159.04 o
  12  11   7      186.72       34.03    107.29 o
   0  12   7      201.52      186.09     21.57 o
   1  12   7     1242.48     1590.14     32.04 o
   2  12   7     6341.10     6307.20     90.83 o
   3  12   7        7.79       34.85     11.46 o
   4  12   7     1164.99     1130.27     26.74 o
   5  12   7      187.39      209.40     18.75 o
   6  12   7     1487.67     1357.26     40.07 o
   7  12   7     1155.18     1024.65     42.36 o
   8  12   7      258.19      250.11     35.67 o
   9  12   7       61.40       58.99     63.58 o
  10  12   7      271.77      368.62     59.31 o
  11  12   7      111.00       29.99     99.16 o
  12  12   7       34.67       66.85    220.87 o
   0  13   7       27.44        0.79     21.10 o
   1  13   7     2529.83     2955.94     50.67 o
   2  13   7     3446.26     3347.94     56.18 o
   3  13   7      223.83      246.32     19.23 o
   4  13   7     3459.22     3633.60     62.27 o
   5  13   7      173.55      147.99     19.22 o
   6  13   7     1188.17     1211.79     41.38 o
   7  13   7     2161.70     2144.79     61.38 o
   8  13   7     1214.39     1120.22     46.54 o
   9  13   7      403.53      319.73     80.61 o
  10  13   7      110.37       98.80     54.61 o
  11  13   7       17.64      131.01    102.84 o
  12  13   7       67.03      179.00    114.93 o
   0  14   7        5.99       -4.06     26.68 o
   1  14   7      237.43      311.08     17.46 o
   2  14   7     2118.35     2309.35     43.40 o
   3  14   7      715.34      721.18     21.76 o
   4  14   7     1478.75     1629.01     36.69 o
   5  14   7     1233.98     1356.82     35.60 o
   6  14   7     1861.13     1811.05     47.70 o
   7  14   7      194.25      153.51     35.44 o
   8  14   7       67.02       54.37     34.56 o
   9  14   7      259.52      343.59     62.19 o
  10  14   7      144.99       84.13     57.99 o
  11  14   7       16.32      -72.29     72.29 o
  12  14   7      109.09       31.44    180.39 o
   0  15   7      423.78      355.59     28.61 o
   1  15   7      432.92      473.76     20.36 o
   2  15   7      675.92      623.74     23.04 o
   3  15   7      246.74      248.19     24.59 o
   4  15   7       36.93       47.12     18.86 o
   5  15   7       22.72       50.44     20.41 o
   6  15   7       22.04       44.89     21.47 o
   7  15   7     1526.88     1490.75     53.71 o
   8  15   7      261.14      330.02     43.28 o
   9  15   7      254.54      124.59     56.35 o
  10  15   7       15.81      -24.88     58.16 o
  11  15   7       53.69      -28.74     82.84 o
   0  16   7      265.03      280.06     28.51 o
   1  16   7      190.29      225.63     18.14 o
   2  16   7     9192.31     9535.75    142.74 o
   3  16   7     1255.18     1181.54     37.77 o
   4  16   7      171.76      139.93     21.57 o
   5  16   7      291.11      317.18     25.11 o
   6  16   7      373.38      367.02     25.91 o
   7  16   7     1237.95     1233.15     61.25 o
   8  16   7        8.81      -14.50     40.31 o
   9  16   7        4.96        3.00     49.11 o
  10  16   7       82.58      143.22     82.16 o
  11  16   7       12.81       16.60     77.74 o
   0  17   7      260.88      160.86     31.16 o
   1  17   7      287.65      284.56     21.33 o
   2  17   7      250.14      276.26     20.54 o
   3  17   7      498.91      619.22     27.11 o
   4  17   7     1738.54     1681.53     42.06 o
   5  17   7      571.25      597.64     30.03 o
   6  17   7       46.31        5.00     24.27 o
   7  17   7      621.29      583.36     42.23 o
   8  17   7      154.59      218.97     67.02 o
   9  17   7      112.21      138.77     51.15 o
  10  17   7       12.86      -52.93     62.75 o
  11  17   7        0.06       43.90     67.85 o
   0  18   7      841.87      742.06     44.64 o
   1  18   7      301.65      341.56     23.59 o
   2  18   7      888.95      794.62     26.73 o
   3  18   7     1306.86     1356.34     38.58 o
   4  18   7     1729.88     1686.67     43.26 o
   5  18   7     2322.33     2299.68     48.45 o
   6  18   7      831.85      778.01     34.09 o
   7  18   7      351.66      374.62     41.75 o
   8  18   7       53.45       28.62     48.43 o
   9  18   7      108.72      -10.15     52.40 o
  10  18   7       48.48       15.58     65.09 o
  11  18   7       39.52       39.55    102.22 o
   0  19   7       48.42       55.87     31.42 o
   1  19   7      313.00      305.79     24.33 o
   2  19   7       77.47       56.06     24.34 o
   3  19   7     3926.69     4065.69     75.41 o
   4  19   7     1825.00     1822.39     48.18 o
   5  19   7     1275.08     1309.96     37.31 o
   6  19   7       67.29       41.53     28.48 o
   7  19   7     1245.56     1343.54     56.82 o
   8  19   7      338.58      362.11     54.02 o
   9  19   7      150.87       97.69     62.17 o
  10  19   7       23.18      -26.12     66.67 o
  11  19   7       90.89      171.14     94.00 o
   0  20   7       86.02       98.83     31.20 o
   1  20   7       86.62      129.85     23.73 o
   2  20   7      724.57      638.43     29.08 o
   3  20   7     8950.20     9092.35    148.04 o
   4  20   7       71.19       80.25     26.10 o
   5  20   7      728.06      731.76     32.47 o
   6  20   7      252.47      337.13     36.12 o
   7  20   7      314.14      316.09     46.14 o
   8  20   7       48.44       25.46     53.49 o
   9  20   7      129.55      186.12     58.81 o
  10  20   7       42.84       39.67     60.98 o
   0  21   7        0.43       18.45     34.52 o
   1  21   7     1992.07     1901.39     52.16 o
   2  21   7     2568.96     2450.55     55.11 o
   3  21   7     2138.71     2027.16     50.35 o
   4  21   7      281.54      320.30     31.41 o
   5  21   7        1.42       -6.70     29.09 o
   6  21   7      529.07      518.88     35.57 o
   7  21   7      349.54      434.36     50.81 o
   8  21   7      342.39      314.21     68.19 o
   9  21   7      204.14      141.20    138.68 o
  10  21   7       98.49       66.86    128.62 o
   0  22   7        8.84       22.10     43.84 o
   1  22   7     1527.93     1331.54     40.77 o
   2  22   7     1556.58     1430.10     44.35 o
   3  22   7      908.97      850.40     37.72 o
   4  22   7      322.56      297.33     33.48 o
   5  22   7      221.92      261.16     35.89 o
   6  22   7     1021.22      936.53     43.90 o
   7  22   7      166.34      146.12     44.44 o
   8  22   7        3.64       71.99     57.45 o
   9  22   7      170.00      202.65     75.03 o
  10  22   7       45.13       81.57     84.11 o
   0  23   7       13.41      -41.17     41.17 o
   1  23   7      160.63      141.62     28.95 o
   2  23   7      508.54      564.41     34.29 o
   3  23   7       13.21       47.64     29.56 o
   4  23   7      439.29      606.97     44.22 o
   5  23   7       14.18       29.70     37.49 o
   6  23   7       79.16       93.69     35.54 o
   7  23   7      419.60      484.59     53.85 o
   8  23   7       18.18       76.16     61.79 o
   9  23   7      175.29      139.97     82.52 o
  10  23   7      292.32      112.56     93.74 o
   0  24   7       16.25        0.86     41.55 o
   1  24   7     2558.37     2550.60     59.37 o
   2  24   7      300.38      255.40     35.44 o
   3  24   7     1422.03     1395.67     49.83 o
   4  24   7      329.06      384.23     35.94 o
   5  24   7        6.45       29.22     33.46 o
   6  24   7       30.06       44.41     38.93 o
   7  24   7      286.76      287.42     55.11 o
   8  24   7       44.27       83.46     66.78 o
   9  24   7       75.16      -71.32     76.14 o
   0  25   7      102.93      142.09     42.80 o
   1  25   7      652.10      722.89     38.93 o
   2  25   7        3.10      -15.01     36.65 o
   3  25   7      300.94      236.07     39.68 o
   4  25   7      260.25      258.24     38.83 o
   5  25   7      934.31      901.67     52.35 o
   6  25   7       29.71        5.72     41.17 o
   7  25   7       82.51      209.82     58.95 o
   8  25   7        8.66       95.34     80.19 o
   9  25   7       35.85      126.23     83.02 o
   0  26   7       97.68       74.17     48.85 o
   1  26   7      970.62      922.49     48.97 o
   2  26   7      828.98      764.29     49.05 o
   3  26   7      125.77      145.41     37.02 o
   4  26   7       44.17       12.01     48.10 o
   5  26   7       31.84       14.94     46.98 o
   6  26   7      114.28      151.15     41.99 o
   7  26   7       33.76       97.76     54.57 o
   8  26   7      173.17      182.38     84.69 o
   9  26   7      145.17      280.21     90.76 o
   0  27   7      220.18      340.02     53.01 o
   1  27   7       27.77       40.60     37.08 o
   2  27   7      139.01      146.78     39.49 o
   3  27   7      300.29      307.84     47.53 o
   4  27   7      471.50      540.41     42.42 o
   5  27   7      110.60      103.25     42.07 o
   6  27   7       96.99       77.99     52.12 o
   7  27   7       30.63        4.60     57.82 o
   8  27   7       93.34       81.15    105.59 o
   0  28   7      318.88      351.62     54.15 o
   1  28   7      590.24      516.45     47.28 o
   2  28   7      188.22      187.22     48.52 o
   3  28   7      662.80      568.67     51.20 o
   4  28   7       97.96       55.92     38.97 o
   5  28   7       55.90      -43.16     46.51 o
   6  28   7       53.23      -34.72     52.41 o
   7  28   7       94.35       46.82     66.41 o
   8  28   7      106.52      162.43    139.15 o
   0  29   7     1329.33     1314.96     72.40 o
   1  29   7      165.50      228.23     48.58 o
   2  29   7      140.75      219.17     66.10 o
   3  29   7      274.50      350.73     47.47 o
   4  29   7       95.81       96.46     43.17 o
   5  29   7       57.12      176.01     50.35 o
   6  29   7      608.66      704.34     89.73 o
   7  29   7       20.54       73.51     77.67 o
   0  30   7       37.80       67.50     62.52 o
   1  30   7      513.26      619.88     52.56 o
   2  30   7      395.52      292.64     62.61 o
   3  30   7      310.25      233.35     48.38 o
   4  30   7       61.21       52.01     46.18 o
   5  30   7      394.40      589.16     65.44 o
   6  30   7      528.44      771.38     89.73 o
   7  30   7       77.02       56.78     95.48 o
   0  31   7      834.78      725.32     99.62 o
   1  31   7       17.11       27.39     45.30 o
   2  31   7       40.47       40.61     49.25 o
   3  31   7       37.21       57.00     49.12 o
   4  31   7      148.79      234.94     57.55 o
   5  31   7      105.11      113.30     65.34 o
   6  31   7      134.94      308.15    179.52 o
   0  32   7        1.25      -21.53    108.34 o
   1  32   7       90.18       80.27     54.30 o
   2  32   7      298.13      287.56     56.45 o
   3  32   7      263.03      287.30     64.90 o
   4  32   7       42.57       41.53     87.21 o
   5  32   7      243.47      451.24     83.32 o
   6  32   7      120.47      152.22    174.18 o
   0  33   7        0.79      -49.70    126.19 o
   1  33   7      243.72      278.93     73.92 o
   2  33   7      349.34      446.16     67.53 o
   3  33   7      235.35      226.27     78.35 o
   4  33   7       51.98       49.61     83.47 o
   5  33   7       78.20        1.04    113.10 o
   0  34   7        1.44       80.99    173.60 o
   1  34   7       48.87      -64.53    123.97 o
   2  34   7       21.26      172.33     86.56 o
   3  34   7       34.24      328.98    124.13 o
   4  34   7      589.59      335.82    157.50 o
   0  35   7      229.27      373.57    185.80 o
   1  35   7       31.26      143.30    120.25 o
   2  35   7       21.10       97.54    123.64 o
   3  35   7       17.51      881.46    230.76 o
   0  36   7       83.29      298.62    198.00 o
   1  36   7       82.98      101.93    232.91 o
   2  36   7       19.06       35.81    214.96 o
   0   0   8    37163.63    37865.54   1222.91 o
   1   0   8     1600.06     1543.75     43.93 o
   2   0   8        0.10      -10.25     10.25 o
   3   0   8     9335.38    10239.05    183.65 o
   4   0   8    29138.24    31039.30    657.43 o
   5   0   8    10042.11    11061.61    292.24 o
   6   0   8     2556.80     2725.74     79.35 o
   7   0   8        4.62       73.11     33.38 o
   8   0   8       23.63       32.10     49.93 o
   9   0   8     3075.93     3313.59    116.24 o
  10   0   8      241.25      233.19    115.61 o
  11   0   8      171.45      167.34    109.41 o
  12   0   8       74.46      104.51    150.65 o
  13   0   8      233.26      354.05    206.48 o
   0   1   8     7366.20     6832.52    145.70 o
   1   1   8     2807.85     2651.42     39.59 o
   2   1   8     6984.46     7278.07     95.53 o
   3   1   8    10946.20    11266.70    140.56 o
   4   1   8     3957.95     3910.47     59.19 o
   5   1   8     4557.72     4736.60     84.11 o
   6   1   8     2239.14     2283.65     48.56 o
   7   1   8        2.47       53.18     24.04 o
   8   1   8      792.54      769.83     36.86 o
   9   1   8       15.06       33.94     35.85 o
  10   1   8      308.02      296.44     81.55 o
  11   1   8       55.59      -43.54     78.02 o
  12   1   8       11.50      -13.45    237.39 o
  13   1   8      271.93      227.98    207.99 o
   0   2   8     3771.74     3722.72     75.12 o
   1   2   8    11521.72    11284.48    161.58 o
   2   2   8     8032.96     7601.23    102.92 o
   3   2   8     3101.06     3395.68     45.87 o
   4   2   8     7976.07     8857.46    125.98 o
   5   2   8     2301.17     2592.47     49.57 o
   6   2   8      734.02      696.41     24.79 o
   7   2   8      634.57      696.64     32.60 o
   8   2   8      140.80      166.30     28.47 o
   9   2   8      393.75      302.14     34.23 o
  10   2   8      750.44      583.22     76.60 o
  11   2   8       67.39       79.91     76.46 o
  13   2   8      113.86     -196.81    275.67 o
   0   3   8     7840.31     8083.53    156.22 o
   1   3   8     9038.75     8633.04    122.60 o
   2   3   8    20251.13    20060.97    274.37 o
   3   3   8     3338.71     3579.93     49.62 o
   4   3   8     1060.57     1059.34     22.07 o
   5   3   8      884.28      818.85     22.67 o
   6   3   8     1336.64     1429.34     36.49 o
   7   3   8      731.88      793.64     30.00 o
   8   3   8      246.86      301.81     30.70 o
   9   3   8     1512.80     1444.80     63.33 o
  10   3   8      478.90      464.08     75.94 o
  11   3   8       32.54       -9.97    146.52 o
  12   3   8       22.79       85.17    127.87 o
   0   4   8    14400.47    12967.78    256.56 o
   1   4   8    13962.12    13316.01    190.33 o
   2   4   8    12467.28    12901.85    173.47 o
   3   4   8     3649.89     3286.01     46.32 o
   4   4   8     2890.41     2794.24     42.27 o
   5   4   8      616.14      693.50     24.32 o
   6   4   8     1574.50     1520.82     39.99 o
   7   4   8     1737.02     1784.53     46.26 o
   8   4   8      660.45      760.81     43.20 o
   9   4   8      100.09      215.40     62.54 o
  10   4   8      369.12      321.74    100.13 o
  11   4   8       69.37      -69.26     98.05 o
  12   4   8       54.68      106.17    171.68 o
   0   5   8     6869.58     5902.54    124.67 o
   1   5   8     9115.49     8791.97    120.45 o
   2   5   8     1308.46     1465.68     24.16 o
   3   5   8     1765.90     1797.98     37.66 o
   4   5   8    10592.29    11784.99    164.07 o
   5   5   8     3785.06     4151.08     76.02 o
   6   5   8     3118.87     3061.79     64.32 o
   7   5   8      320.02      405.14     30.45 o
   8   5   8       71.42       88.71     28.54 o
   9   5   8      184.74      204.35     42.66 o
  10   5   8      163.90      123.45     78.03 o
  11   5   8       27.46       -0.61    143.56 o
  12   5   8      353.52      579.17    163.73 o
   0   6   8      360.18      470.76     19.43 o
   1   6   8     5032.51     4812.07     70.59 o
   2   6   8     3063.31     3333.63     46.49 o
   3   6   8     2571.04     2539.49     39.10 o
   4   6   8     8647.31     9422.54    128.77 o
   5   6   8     1547.71     1918.42     46.18 o
   6   6   8      340.04      359.87     24.61 o
   7   6   8      363.61      316.57     25.05 o
   8   6   8      957.37      908.95     55.17 o
   9   6   8      212.69      232.21     51.25 o
  10   6   8      587.46      542.16     54.31 o
  11   6   8       71.79      -38.22    102.93 o
  12   6   8       52.67       73.88    118.80 o
   0   7   8     1073.57     1160.53     31.79 o
   1   7   8      863.12      807.55     19.08 o
   2   7   8     2917.46     2917.53     48.29 o
   3   7   8     1077.33     1300.80     28.98 o
   4   7   8      174.54      194.06     12.76 o
   5   7   8      160.40      233.15     17.04 o
   6   7   8     1038.74     1148.75     35.29 o
   7   7   8      266.38      240.93     25.26 o
   8   7   8      425.00      361.08     57.51 o
   9   7   8      389.27      273.14     56.38 o
  10   7   8       12.66       69.14     43.86 o
  11   7   8      165.56      248.70     84.79 o
  12   7   8        6.98      116.45    154.09 o
   0   8   8        2.31       -3.89     10.49 o
   1   8   8     6112.33     6518.80     91.48 o
   2   8   8    31212.54    31734.46    456.02 o
   3   8   8      337.00      226.22     11.24 o
   4   8   8      257.25      300.83     15.71 o
   5   8   8      153.05      200.09     15.17 o
   6   8   8      437.95      443.79     25.63 o
   7   8   8       75.99      100.09     23.74 o
   8   8   8      323.34      365.47     30.28 o
   9   8   8     1788.71     1691.44     71.52 o
  10   8   8      199.30      235.26     59.81 o
  11   8   8       68.96       93.78    102.51 o
  12   8   8      161.10      157.93    166.62 o
   0   9   8    16511.26    15620.37    306.82 o
   1   9   8     4281.70     4368.61     66.93 o
   2   9   8    10480.91    11396.60    160.26 o
   3   9   8    17433.38    18758.70    232.06 o
   4   9   8     5306.80     5712.95     81.26 o
   5   9   8     2094.95     2264.57     39.44 o
   6   9   8     1255.41     1252.22     41.39 o
   7   9   8       86.18       76.69     23.76 o
   8   9   8      780.93      727.77     38.41 o
   9   9   8      163.46      156.66     43.25 o
  10   9   8       43.59      -24.99     54.97 o
  11   9   8       76.47      -22.25     99.21 o
  12   9   8      128.12      390.55    163.73 o
   0  10   8     6359.34     7296.40    138.22 o
   1  10   8     1965.35     1765.52     39.47 o
   2  10   8    15731.42    15959.96    223.92 o
   3  10   8     1601.37     1691.54     33.12 o
   4  10   8     2366.19     2420.76     40.33 o
   5  10   8     3988.71     4278.19     68.58 o
   6  10   8      402.15      361.98     25.51 o
   7  10   8      406.57      370.75     28.47 o
   8  10   8      150.44      130.79     28.52 o
   9  10   8      108.44       53.80     47.07 o
  10  10   8      558.95      486.99     59.20 o
  11  10   8      202.97      175.11    103.48 o
  12  10   8      145.28     -134.53    199.85 o
   0  11   8       52.52       66.49     20.62 o
   1  11   8      902.24      837.45     21.08 o
   2  11   8     4390.74     4535.12     67.80 o
   3  11   8     2373.09     2386.42     38.28 o
   4  11   8     1230.76     1178.45     27.32 o
   5  11   8     1689.28     1773.79     37.45 o
   6  11   8     1152.93     1219.49     40.00 o
   7  11   8     2142.57     2165.64     56.90 o
   8  11   8      955.43      866.27     41.57 o
   9  11   8      209.41      155.85     51.10 o
  10  11   8      626.43      438.05     71.34 o
  11  11   8       18.63       90.79    100.42 o
  12  11   8       11.08      110.70    109.41 o
   0  12   8     6532.91     7351.03    161.58 o
   1  12   8     6013.39     6396.90     96.03 o
   2  12   8     1817.02     2131.07     37.91 o
   3  12   8     1171.22     1045.95     23.39 o
   4  12   8     2470.80     2581.60     45.38 o
   5  12   8      669.76      599.10     27.71 o
   6  12   8      146.69      112.20     24.98 o
   7  12   8     1580.93     1420.67     49.62 o
   8  12   8      402.94      461.83     35.90 o
   9  12   8      591.81      507.18     74.67 o
  10  12   8       34.91      -24.96     53.97 o
  11  12   8      136.15      230.65    132.56 o
  12  12   8      162.33      191.00    121.77 o
   0  13   8      106.57       74.52     24.11 o
   1  13   8      202.00      171.10     15.74 o
   2  13   8     3107.37     2983.00     51.60 o
   3  13   8     2598.19     2690.27     43.09 o
   4  13   8     3422.13     3652.10     62.78 o
   5  13   8     2525.67     2480.93     50.60 o
   6  13   8     1028.22     1123.95     40.34 o
   7  13   8      199.03      148.79     31.51 o
   8  13   8      260.47      259.79     34.75 o
   9  13   8       29.22      -15.18     47.70 o
  10  13   8      119.51      128.14     71.88 o
  11  13   8       60.05      152.97     71.60 o
  12  13   8        6.28      -88.58    362.36 o
   0  14   8      748.12      745.02     34.72 o
   1  14   8     2120.80     2114.18     40.70 o
   2  14   8      153.80      144.83     16.64 o
   3  14   8      186.72      146.96     16.62 o
   4  14   8        2.54       38.60     18.38 o
   5  14   8     1123.34     1231.26     37.02 o
   6  14   8      306.67      289.90     30.87 o
   7  14   8      534.25      476.84     37.12 o
   8  14   8      595.30      495.73     40.36 o
   9  14   8        4.69        2.93     46.84 o
  10  14   8       85.03      173.23     77.04 o
  11  14   8        5.95       78.80     63.73 o
  12  14   8      100.29      166.72    117.13 o
   0  15   8     1420.25     1657.17     52.69 o
   1  15   8      424.37      376.92     19.96 o
   2  15   8      866.41      730.15     24.49 o
   3  15   8     1585.51     1651.92     37.09 o
   4  15   8      606.66      580.27     25.94 o
   5  15   8      494.95      447.97     25.87 o
   6  15   8      485.01      493.30     33.65 o
   7  15   8      781.65      911.89     45.76 o
   8  15   8       36.75       15.49     14.78 o
   9  15   8      415.13      481.78     54.59 o
  10  15   8      162.12      104.89     77.59 o
  11  15   8        6.95      -43.25     66.50 o
   0  16   8      546.20      613.76     34.41 o
   1  16   8      234.08      247.39     18.58 o
   2  16   8     1520.63     1624.05     38.71 o
   3  16   8       52.70       43.83     19.04 o
   4  16   8     1963.33     1893.29     42.32 o
   5  16   8     2484.09     2663.22     55.93 o
   6  16   8      279.13      277.24     29.39 o
   7  16   8      187.47       92.33     42.78 o
   8  16   8      258.65      301.53     39.57 o
   9  16   8      652.25      740.62     69.15 o
  10  16   8        7.07      -62.90     62.90 o
  11  16   8      150.71      168.72     79.51 o
   0  17   8      578.46      474.55     33.98 o
   1  17   8      801.57      822.96     27.09 o
   2  17   8     2945.24     2777.82     52.57 o
   3  17   8     1764.81     1780.59     44.54 o
   4  17   8     1413.67     1363.59     38.35 o
   5  17   8     3716.79     3704.96     72.04 o
   6  17   8      451.44      450.82     29.73 o
   7  17   8      292.73      405.05     50.47 o
   8  17   8       55.86       30.15     42.94 o
   9  17   8      164.20      178.49     61.75 o
  10  17   8       39.11       12.63     63.87 o
  11  17   8       24.93      -48.00     72.76 o
   0  18   8     1255.60     1255.30     49.90 o
   1  18   8     2125.48     2026.09     45.33 o
   2  18   8      920.64      889.04     29.56 o
   3  18   8      192.11      174.72     23.97 o
   4  18   8      408.76      434.15     29.34 o
   5  18   8      584.89      611.91     33.47 o
   6  18   8      924.01      877.06     35.86 o
   7  18   8      452.77      541.92     44.38 o
   8  18   8      144.18      110.78     40.70 o
   9  18   8       90.32      131.86     53.84 o
  10  18   8       42.59      126.85     66.41 o
  11  18   8       23.49       52.63     72.65 o
   0  19   8      437.04      465.86     37.12 o
   1  19   8     1212.43     1100.22     34.50 o
   2  19   8     2403.89     2264.44     45.96 o
   3  19   8      107.55      123.80     25.67 o
   4  19   8      480.92      441.26     36.52 o
   5  19   8        4.76       47.81     28.70 o
   6  19   8      162.96      140.37     28.29 o
   7  19   8      203.84      332.33     46.48 o
   8  19   8       34.73        8.60     51.76 o
   9  19   8       24.10      -25.55     55.17 o
  10  19   8      109.79       97.75     68.69 o
  11  19   8       71.90       71.90     89.44 o
   0  20   8       89.67       27.70     31.71 o
   1  20   8      424.64      374.08     26.71 o
   2  20   8      771.02      850.49     30.63 o
   3  20   8     4369.61     4245.34     84.98 o
   4  20   8     1041.88     1033.89     45.72 o
   5  20   8      635.91      589.93     36.85 o
   6  20   8       36.40       40.57     30.65 o
   7  20   8      176.34      149.82     45.90 o
   8  20   8        5.47       32.17     48.09 o
   9  20   8      451.33      628.70     78.75 o
  10  20   8       17.00       40.17     63.80 o
   0  21   8     2999.89     2853.21     84.57 o
   1  21   8      819.87      805.89     33.41 o
   2  21   8     1398.14     1403.70     57.65 o
   3  21   8      737.77      727.03     34.67 o
   4  21   8     1551.57     1613.75     47.95 o
   5  21   8     1097.74     1072.60     48.76 o
   6  21   8       47.16       14.80     32.02 o
   7  21   8       15.95      -14.99     41.12 o
   8  21   8      202.86      342.24     57.62 o
   9  21   8       99.12       68.62     61.62 o
  10  21   8      124.74      167.08     71.06 o
   0  22   8      204.80      156.73     37.98 o
   1  22   8      176.84      150.43     26.85 o
   2  22   8      496.16      531.14     33.63 o
   3  22   8       42.10       38.36     29.88 o
   4  22   8      211.56      252.19     33.69 o
   5  22   8      100.52      106.51     30.58 o
   6  22   8      157.78      143.86     37.84 o
   7  22   8       38.84       18.29     43.44 o
   8  22   8       72.19       54.67     55.97 o
   9  22   8       39.82       -7.08     64.94 o
  10  22   8      237.53      187.32     79.88 o
   0  23   8     1335.50     1406.04     61.61 o
   1  23   8     1050.30     1032.37     38.85 o
   2  23   8     1795.16     1647.16     49.14 o
   3  23   8      102.52      127.28     32.25 o
   4  23   8       76.11       46.76     33.45 o
   5  23   8       38.67       93.67     31.46 o
   6  23   8       91.15       75.39     42.86 o
   7  23   8       16.77      -14.57     46.27 o
   8  23   8      143.47      145.72     71.19 o
   9  23   8       95.50      130.26     72.23 o
  10  23   8       27.83      104.14    116.34 o
   0  24   8      191.67      194.83     42.46 o
   1  24   8      341.11      337.42     32.73 o
   2  24   8      719.84      674.95     43.87 o
   3  24   8      192.54      259.17     36.85 o
   4  24   8      312.12      351.00     37.01 o
   5  24   8       84.34       40.36     35.87 o
   6  24   8      577.68      556.48     42.23 o
   7  24   8       50.62       80.52     55.32 o
   8  24   8       97.21      129.95     63.01 o
   9  24   8       65.18       84.31     75.37 o
   0  25   8      212.55      169.25     45.69 o
   1  25   8      133.50      142.59     32.88 o
   2  25   8      406.28      346.03     37.79 o
   3  25   8     1107.04     1049.08     49.72 o
   4  25   8      230.53      242.28     39.64 o
   5  25   8       11.94       55.15     38.57 o
   6  25   8      146.28       94.63     39.76 o
   7  25   8       20.68       59.05     56.39 o
   8  25   8      128.74       80.42     69.89 o
   9  25   8       28.82      -72.70     82.25 o
   0  26   8      172.11      107.96     45.33 o
   1  26   8      863.69      857.11     46.51 o
   2  26   8      273.24      305.91     38.88 o
   3  26   8       44.13       25.22     41.36 o
   4  26   8      196.02      226.66     40.03 o
   5  26   8      472.57      564.45     48.72 o
   6  26   8      372.17      392.47     60.13 o
   7  26   8      144.82      329.19     84.85 o
   8  26   8      150.39      270.39     89.09 o
   9  26   8      125.43      288.25     97.96 o
   0  27   8       11.85        0.51     49.34 o
   1  27   8      307.71      289.28     40.60 o
   2  27   8       98.02      -11.47     47.17 o
   3  27   8       36.31      -13.66     47.69 o
   4  27   8       22.60      -25.88     45.52 o
   5  27   8      135.82      209.94     46.79 o
   6  27   8       81.87      144.56     54.47 o
   7  27   8       83.36      231.64     74.02 o
   8  27   8       17.61       63.78     91.12 o
   0  28   8      282.94      350.13     59.03 o
   1  28   8       19.10       23.74     42.22 o
   2  28   8     1021.13     1050.13     54.73 o
   3  28   8       28.44       22.48     46.00 o
   4  28   8      134.20      125.23     44.65 o
   5  28   8       48.28       66.24     45.64 o
   6  28   8      125.03       80.33     98.49 o
   7  28   8      331.42      355.29     79.09 o
   8  28   8       59.09       -6.65    133.38 o
   0  29   8       69.76       21.38     55.39 o
   1  29   8      441.97      478.47     49.20 o
   2  29   8      800.16      836.78     57.77 o
   3  29   8      398.04      298.86     46.75 o
   4  29   8       84.80       97.52     45.65 o
   5  29   8      208.43      238.01     50.88 o
   6  29   8       26.78       46.91     83.02 o
   7  29   8      146.88      341.97    131.65 o
   0  30   8        0.09       57.18     69.94 o
   1  30   8      108.22      157.02     46.60 o
   2  30   8     1030.35     1288.07     62.70 o
   3  30   8       59.16       -0.58     49.50 o
   4  30   8      291.87      386.13     63.81 o
   5  30   8      210.80      227.79     56.27 o
   6  30   8      193.18       63.65    113.38 o
   7  30   8       32.53     -131.51    131.51 o
   0  31   8      172.46      318.23     87.08 o
   1  31   8      189.01      153.77     45.99 o
   2  31   8      291.10      332.90     54.26 o
   3  31   8      298.86      460.65     81.76 o
   4  31   8      491.22      543.14     70.13 o
   5  31   8        3.57       62.00     67.26 o
   6  31   8       76.44      -17.55    153.73 o
   0  32   8       57.86      234.12     97.79 o
   1  32   8       69.07      119.73     49.81 o
   2  32   8      360.78      371.21     61.40 o
   3  32   8      312.19      457.43     64.31 o
   4  32   8      104.34      279.79     76.44 o
   5  32   8       16.66       -1.82     77.36 o
   6  32   8       25.03      109.46    173.36 o
   0  33   8       35.32      -29.78    113.30 o
   1  33   8       61.88      103.62     67.79 o
   2  33   8      334.23      306.01     76.53 o
   3  33   8      100.15      166.46     85.64 o
   4  33   8       59.20      166.28     97.17 o
   5  33   8       58.13      283.68    151.98 o
   0  34   8      188.93      340.11    176.04 o
   1  34   8      160.56      121.66    127.73 o
   2  34   8       61.46      111.01    105.55 o
   3  34   8       58.72      151.39    119.47 o
   4  34   8       38.95      161.16    187.53 o
   0  35   8        8.59     -185.91    197.07 o
   1  35   8       40.01       62.70    258.48 o
   2  35   8       16.16      256.57    125.16 o
   3  35   8        4.89     -150.73    150.73 o
   0  36   8        4.58      -19.64    195.44 o
   1  36   8        7.61      214.78    136.56 o
   1   0   9     1003.44     1157.46     30.82 o
   2   0   9    13606.74    13837.75    258.81 o
   3   0   9    11083.14    10843.28    183.26 o
   4   0   9     2916.65     2975.20     62.27 o
   5   0   9     2953.69     3146.79     72.07 o
   6   0   9      255.03      212.10     29.48 o
   7   0   9       87.83       19.25     33.55 o
   8   0   9       26.19       62.41     75.71 o
   9   0   9       23.68       19.09     54.06 o
  10   0   9      655.81      710.73    115.60 o
  11   0   9      218.72      195.33    169.65 o
  12   0   9      209.70      -24.05    174.29 o
   0   1   9    27050.72    25935.23    613.96 o
   1   1   9     8477.50     8251.71    112.83 o
   2   1   9    13286.00    12884.64    167.29 o
   3   1   9     7151.62     6820.13     86.04 o
   4   1   9      111.08      132.92     10.02 o
   5   1   9     1759.55     1983.38     38.27 o
   6   1   9      859.10      896.79     29.93 o
   7   1   9      901.83     1075.21     45.02 o
   8   1   9      976.74     1009.78     41.61 o
   9   1   9      311.46      310.76     34.25 o
  10   1   9      115.23       30.93     79.07 o
  11   1   9      243.32      251.50     96.06 o
  12   1   9       34.75      108.86    121.12 o
   0   2   9      593.11      617.05     21.52 o
   1   2   9     6382.37     6124.52     89.15 o
   2   2   9     5985.42     6167.87     82.15 o
   3   2   9     6061.97     6055.03     74.56 o
   4   2   9    11724.30    12657.40    190.54 o
   5   2   9     1813.18     2048.73     53.32 o
   6   2   9      437.07      437.36     21.91 o
   7   2   9      616.80      711.43     33.54 o
   8   2   9      423.65      456.71     33.10 o
   9   2   9      274.14      287.17     36.08 o
  10   2   9      342.79      371.87     74.46 o
  11   2   9       42.39       -4.66    113.65 o
  12   2   9       48.51     -155.70    207.53 o
   0   3   9       57.06       17.65     14.34 o
   1   3   9       91.32      136.52     10.71 o
   2   3   9    12765.80    12825.60    182.06 o
   3   3   9     2889.64     2587.07     35.87 o
   4   3   9     3794.88     3976.92     56.17 o
   5   3   9     5161.12     5377.99     95.15 o
   6   3   9     2273.86     2347.97     50.71 o
   7   3   9       36.29       62.19     24.59 o
   8   3   9      126.00      116.10     27.74 o
   9   3   9       27.61       33.69     30.97 o
  10   3   9       88.87       90.76     73.68 o
  11   3   9       30.07      -37.24    112.17 o
  12   3   9      129.78       61.81    130.32 o
   0   4   9       69.07      119.30     17.84 o
   1   4   9     4466.00     4380.19     65.15 o
   2   4   9    14699.64    14440.01    201.04 o
   3   4   9     2003.94     2115.26     38.18 o
   4   4   9     8777.16     9441.61    132.04 o
   5   4   9     1184.72     1268.52     34.95 o
   6   4   9      827.17      801.76     27.78 o
   7   4   9     2075.84     2053.62     52.57 o
   8   4   9     1359.25     1442.70     48.78 o
   9   4   9      219.53      193.98     36.75 o
  10   4   9       14.06       82.98     51.12 o
  11   4   9       49.59      105.08     87.66 o
  12   4   9      104.77      233.21    200.90 o
   0   5   9     7513.34     8266.60    161.10 o
   1   5   9     6952.66     6603.14     91.46 o
   2   5   9      247.87      359.93     13.04 o
   3   5   9     3326.15     3509.36     48.20 o
   4   5   9      672.98      827.57     18.75 o
   5   5   9      414.76      455.78     18.61 o
   6   5   9      410.67      329.84     22.10 o
   7   5   9      122.85      122.47     21.89 o
   8   5   9      967.50     1039.38     43.68 o
   9   5   9      322.34      337.19     54.54 o
  10   5   9      257.58      291.58     70.95 o
  11   5   9       89.87       86.18     90.25 o
  12   5   9       17.88      105.87    120.65 o
   0   6   9     1669.08     1162.23     36.94 o
   1   6   9     1631.06     1477.56     26.82 o
   2   6   9      400.57      481.00     14.78 o
   3   6   9     5932.30     5966.67     86.76 o
   4   6   9     3111.28     3012.33     48.80 o
   5   6   9     1371.45     1167.11     28.59 o
   6   6   9     1366.76     1290.82     40.07 o
   7   6   9     1164.32     1184.05     40.40 o
   8   6   9       52.61       72.98     29.13 o
   9   6   9      678.47      666.19     54.89 o
  10   6   9      312.29      357.16     57.71 o
  11   6   9       45.21      -21.57     95.86 o
  12   6   9       41.59      254.40    151.72 o
   0   7   9     2213.56     1903.16     57.90 o
   1   7   9     6937.82     6810.20     98.57 o
   2   7   9     3392.86     3707.42     55.18 o
   3   7   9    13790.18    15544.47    209.67 o
   4   7   9     2284.40     2224.14     40.76 o
   5   7   9      548.29      430.46     17.78 o
   6   7   9      272.43      274.01     23.18 o
   7   7   9      174.79      101.14     24.45 o
   8   7   9      275.11      292.41     34.67 o
   9   7   9      407.19      340.46     48.51 o
  10   7   9       38.40       93.45     47.46 o
  11   7   9       81.24      110.03     97.11 o
  12   7   9       17.64      102.66    112.52 o
   0   8   9     1365.14     1542.71     46.51 o
   1   8   9     1047.95     1024.42     21.51 o
   2   8   9     3527.31     4008.60     61.15 o
   3   8   9     1344.54     1205.67     30.96 o
   4   8   9     4754.67     4806.02     74.34 o
   5   8   9      164.80      154.61     14.81 o
   6   8   9     1217.49     1226.67     38.03 o
   7   8   9      200.12      161.14     25.68 o
   8   8   9     1628.22     1459.47     47.92 o
   9   8   9       83.42      156.31     44.60 o
  10   8   9      124.49       19.28     51.15 o
  11   8   9       24.32      -86.20     86.20 o
  12   8   9       89.30      277.08    133.60 o
   0   9   9      176.20      178.86     17.97 o
   1   9   9     5051.12     5882.85     85.62 o
   2   9   9      444.22      421.68     18.65 o
   3   9   9     6348.99     6500.54     88.09 o
   4   9   9     2536.44     2668.66     43.58 o
   5   9   9      670.56      743.20     22.39 o
   6   9   9     2305.68     2240.33     54.08 o
   7   9   9     1674.29     1631.14     48.33 o
   8   9   9      631.40      577.15     33.90 o
   9   9   9      415.28      303.41     55.13 o
  10   9   9      175.21      210.53     72.13 o
  11   9   9       37.66       74.84    111.22 o
  12   9   9      124.10      117.37    111.46 o
   0  10   9     9972.12     9766.03    184.09 o
   1  10   9    38664.47    42563.07    621.66 o
   2  10   9     2105.12     1970.70     35.93 o
   3  10   9     7117.89     7378.96    101.70 o
   4  10   9      915.33      899.22     21.57 o
   5  10   9      588.49      594.65     21.31 o
   6  10   9     2029.63     2004.06     49.50 o
   7  10   9     2230.91     2329.36     75.13 o
   8  10   9      594.37      580.53     35.09 o
   9  10   9      396.07      470.21     62.00 o
  10  10   9       51.37       36.91     72.30 o
  11  10   9        3.23       31.49     98.63 o
  12  10   9       10.03     -100.85    114.98 o
   0  11   9     7972.92     7662.72    144.77 o
   1  11   9     1409.95     1432.57     32.25 o
   2  11   9     1086.93     1077.74     25.10 o
   3  11   9     1836.45     1680.18     30.73 o
   4  11   9      161.02      146.23     13.49 o
   5  11   9     1576.79     1660.31     44.23 o
   6  11   9       81.22       93.57     23.25 o
   7  11   9     1477.50     1579.38     56.76 o
   8  11   9      236.69      202.64     40.17 o
   9  11   9      577.60      602.56     75.77 o
  10  11   9      117.17       13.12     54.87 o
  11  11   9      231.11      238.27    190.21 o
  12  11   9      241.91      316.69    151.61 o
   0  12   9        0.80       -8.90     17.41 o
   1  12   9     1746.44     1665.40     32.77 o
   2  12   9      854.04      716.93     20.86 o
   3  12   9     7046.54     7048.49     98.60 o
   4  12   9      710.16      754.86     23.45 o
   5  12   9     1951.51     1852.73     43.26 o
   6  12   9      274.36      184.08     28.07 o
   7  12   9     1130.42     1078.27     45.18 o
   8  12   9      601.39      619.44     39.20 o
   9  12   9      266.40      259.08     54.07 o
  10  12   9       50.10       62.23     57.65 o
  11  12   9        6.56      109.92     72.40 o
  12  12   9        4.93       55.68    160.06 o
   0  13   9     5488.74     4665.19    109.02 o
   1  13   9     2177.12     2125.59     40.30 o
   2  13   9      135.72       87.51     13.75 o
   3  13   9      892.31      764.98     21.93 o
   4  13   9       91.75      196.23     19.49 o
   5  13   9      524.43      568.40     27.90 o
   6  13   9      250.99      322.55     31.82 o
   7  13   9      797.52      873.58     42.64 o
   8  13   9       15.98       22.77     36.95 o
   9  13   9     1317.58     1327.17     77.36 o
  10  13   9       72.19        4.02     58.74 o
  11  13   9      112.52        5.04     69.53 o
  12  13   9      132.04      -56.16    125.30 o
   0  14   9     1144.32      899.11     37.26 o
   1  14   9      873.53      899.00     25.32 o
   2  14   9     1223.41     1251.78     34.88 o
   3  14   9      513.34      476.34     20.23 o
   4  14   9       73.93      114.00     20.63 o
   5  14   9      135.74      175.54     28.48 o
   6  14   9     1201.58     1116.00     42.51 o
   7  14   9     1783.82     1556.86     55.63 o
   8  14   9       18.44       68.55     40.40 o
   9  14   9      939.17     1045.45     62.89 o
  10  14   9      100.33       82.99     76.22 o
  11  14   9       50.48       97.90     63.88 o
   0  15   9      947.94      962.59     49.44 o
   1  15   9     4242.73     4410.38     72.06 o
   2  15   9     2423.04     2442.28     46.42 o
   3  15   9     1592.45     1628.51     38.83 o
   4  15   9      948.88      956.34     31.11 o
   5  15   9      447.69      462.56     27.99 o
   6  15   9     1518.59     1648.97     51.28 o
   7  15   9      130.87       78.73     35.24 o
   8  15   9      582.49      683.23     44.51 o
   9  15   9       30.29        6.25     48.88 o
  10  15   9        4.63      -60.42     60.42 o
  11  15   9       39.37        8.01     64.81 o
   0  16   9      506.22      585.10     34.94 o
   1  16   9      572.12      612.69     23.85 o
   2  16   9      528.56      468.92     24.96 o
   3  16   9     1482.59     1446.95     37.39 o
   4  16   9       57.09       56.45     21.98 o
   5  16   9      362.85      329.49     28.46 o
   6  16   9      498.92      463.53     35.09 o
   7  16   9     1248.75     1341.35     65.72 o
   8  16   9        7.40       84.71     38.65 o
   9  16   9      268.29      225.18     58.87 o
  10  16   9      132.22       96.54     63.30 o
  11  16   9       59.02       75.55     72.72 o
   0  17   9     1919.80     1989.60     62.75 o
   1  17   9      825.22      807.30     33.40 o
   2  17   9     2222.37     2203.34     45.48 o
   3  17   9     4438.19     4510.01     82.88 o
   4  17   9     1732.76     1739.18     43.72 o
   5  17   9      870.62     1024.64     39.06 o
   6  17   9     1500.29     1585.14     53.03 o
   7  17   9      165.18      203.81     39.76 o
   8  17   9      518.34      514.61     44.66 o
   9  17   9       28.46        2.26     53.15 o
  10  17   9      336.26      399.79     75.22 o
  11  17   9      173.60      263.32     78.00 o
   0  18   9     2597.80     2729.93     78.41 o
   1  18   9     1001.54      972.01     33.47 o
   2  18   9      262.74      223.51     23.66 o
   3  18   9     2488.05     2607.04     55.18 o
   4  18   9     2912.49     2900.11     62.64 o
   5  18   9      661.78      620.30     34.25 o
   6  18   9     1480.96     1470.86     52.90 o
   7  18   9     2111.24     2379.04     92.23 o
   8  18   9      276.04      258.81     42.77 o
   9  18   9       95.37      158.66     54.37 o
  10  18   9       86.90       35.96     70.99 o
  11  18   9       81.54      214.84     91.40 o
   0  19   9     1597.18     1699.30     77.95 o
   1  19   9      388.22      399.72     26.52 o
   2  19   9     2896.78     2594.74     52.58 o
   3  19   9       20.57       13.39     24.30 o
   4  19   9     2562.75     2774.40     62.07 o
   5  19   9       72.25       97.40     28.54 o
   6  19   9      383.21      381.46     38.68 o
   7  19   9      109.07      119.63     43.80 o
   8  19   9      236.78      150.28     50.86 o
   9  19   9        1.02       36.00     56.31 o
  10  19   9        3.53       19.40     78.68 o
  11  19   9       36.98        7.19     84.43 o
   0  20   9      361.99      290.39     39.09 o
   1  20   9      126.36      134.46     26.57 o
   2  20   9     2819.86     2688.98     63.80 o
   3  20   9      293.36      342.46     29.87 o
   4  20   9      247.69      183.53     31.98 o
   5  20   9      783.06      852.88     41.49 o
   6  20   9      640.04      619.63     43.17 o
   7  20   9       93.20      104.13     41.53 o
   8  20   9      127.36       97.46     48.38 o
   9  20   9      165.30      167.35     65.63 o
  10  20   9      114.64      -79.72     79.72 o
   0  21   9      642.70      669.48     45.98 o
   1  21   9      198.73      187.26     26.38 o
   2  21   9      189.89      234.16     29.28 o
   3  21   9      265.71      280.39     28.86 o
   4  21   9      161.17      163.38     30.32 o
   5  21   9       54.46       44.49     31.91 o
   6  21   9     2217.70     2105.16     70.19 o
   7  21   9      133.13      176.89     44.67 o
   8  21   9      350.09      251.89     48.48 o
   9  21   9      115.35      137.81     61.80 o
  10  21   9       99.19       28.71     81.65 o
   0  22   9      160.69      122.11     42.60 o
   1  22   9      196.77      255.31     29.53 o
   2  22   9     1508.55     1477.85     46.37 o
   3  22   9      376.42      447.21     33.23 o
   4  22   9      748.11      776.83     42.17 o
   5  22   9        9.95       27.75     41.06 o
   6  22   9      214.35      217.44     54.87 o
   7  22   9      263.99      225.20     46.68 o
   8  22   9       93.93       51.30     57.15 o
   9  22   9       32.47       18.12     84.03 o
  10  22   9       29.87      152.18     86.22 o
   0  23   9     1029.65      975.10     54.46 o
   1  23   9      823.64      774.40     36.11 o
   2  23   9      576.12      485.45     36.71 o
   3  23   9       15.72       17.14     29.73 o
   4  23   9     1220.14     1182.12     44.87 o
   5  23   9      264.22      353.07     42.60 o
   6  23   9      275.41      174.72     49.89 o
   7  23   9      112.39      155.23     57.42 o
   8  23   9      160.48      317.18     63.97 o
   9  23   9      125.96      134.15     72.75 o
   0  24   9       48.63       17.62     56.90 o
   1  24   9       87.04      102.10     33.12 o
   2  24   9     2173.43     2252.19     59.80 o
   3  24   9      797.64      775.24     39.24 o
   4  24   9      294.75      371.66     37.67 o
   5  24   9       51.76       63.16     38.32 o
   6  24   9      254.76      290.96     44.40 o
   7  24   9       38.78       93.46     66.43 o
   8  24   9      182.60      129.83     57.85 o
   9  24   9       52.45      -12.94     83.71 o
   0  25   9      135.44      116.74     46.45 o
   1  25   9       19.16       27.46     35.28 o
   2  25   9      157.30      195.43     38.86 o
   3  25   9      235.70      303.22     48.35 o
   4  25   9      486.16      511.20     39.42 o
   5  25   9      373.70      368.74     43.69 o
   6  25   9      152.43      142.45     49.38 o
   7  25   9      109.74      153.08     51.62 o
   8  25   9       65.90      -71.66     71.66 o
   9  25   9       54.05      200.36    115.01 o
   0  26   9      418.71      389.56     51.29 o
   1  26   9       77.45       89.67     41.63 o
   2  26   9      408.76      438.93     46.53 o
   3  26   9      519.82      656.29     53.19 o
   4  26   9      714.45      748.62     57.44 o
   5  26   9       94.89      104.37     40.56 o
   6  26   9      148.65      104.55     74.78 o
   7  26   9        1.77       60.48     57.66 o
   8  26   9      145.59      209.67     84.47 o
   0  27   9        9.02       77.69     49.13 o
   1  27   9      711.75      825.68     48.65 o
   2  27   9       36.14       26.97     39.11 o
   3  27   9     1233.54     1100.27     53.84 o
   4  27   9      217.44      208.09     43.86 o
   5  27   9      440.93      553.81     65.80 o
   6  27   9      152.70       33.01     59.94 o
   7  27   9      158.05       -9.24     70.27 o
   8  27   9       21.56       17.24    246.92 o
   0  28   9      213.39      290.88     68.69 o
   1  28   9       59.12      146.34     41.16 o
   2  28   9       21.92       22.02     45.08 o
   3  28   9      279.86      338.22     52.19 o
   4  28   9      187.18      152.12     52.44 o
   5  28   9       67.24       30.07     49.18 o
   6  28   9      212.29      286.12    124.00 o
   7  28   9       87.31       26.69    114.68 o
   8  28   9       27.77       -9.67    126.59 o
   0  29   9     1289.30     1218.72     76.39 o
   1  29   9     1204.98     1230.65     57.73 o
   2  29   9      462.75      522.11     53.36 o
   3  29   9        8.56       65.59     53.53 o
   4  29   9      148.63      126.49     50.38 o
   5  29   9       21.16       67.29     87.31 o
   6  29   9       97.31      240.48    229.43 o
   7  29   9       21.29      224.48    104.74 o
   0  30   9       14.17      154.69     71.86 o
   1  30   9      614.66      555.92     49.81 o
   2  30   9      392.88      317.22     54.05 o
   3  30   9      166.08      206.32     62.17 o
   4  30   9      222.88      236.61     76.86 o
   5  30   9        8.65       -2.90     71.84 o
   6  30   9      203.82      319.07    170.46 o
   7  30   9       76.90       28.24    142.46 o
   0  31   9        0.68       89.44     86.34 o
   1  31   9      282.08      352.24     54.22 o
   2  31   9      163.62      238.15     69.35 o
   3  31   9      170.59      194.21     94.76 o
   4  31   9      134.19       83.81     61.95 o
   5  31   9       62.35      123.05     64.71 o
   6  31   9       36.30      114.57    180.92 o
   0  32   9      182.72      115.31     91.82 o
   1  32   9      297.80      325.13     66.01 o
   2  32   9       34.19      -16.20     88.71 o
   3  32   9      455.25      573.25     75.72 o
   4  32   9       49.95       48.37    101.74 o
   5  32   9       25.40       58.54     90.43 o
   6  32   9      116.73      -58.33    187.42 o
   0  33   9        0.48     -120.50    190.10 o
   1  33   9       81.19      130.22     91.64 o
   2  33   9      228.90      303.81    158.64 o
   3  33   9      619.12      730.09     96.30 o
   4  33   9       48.68      162.56    214.73 o
   5  33   9        9.91       96.19    224.96 o
   0  34   9       44.59       97.72    181.27 o
   1  34   9      122.77       37.13    156.97 o
   2  34   9      169.02      195.73    132.29 o
   3  34   9       48.43       47.42    139.69 o
   4  34   9       31.02       83.24    267.89 o
   0  35   9      217.88      274.45    204.39 o
   1  35   9      345.45      843.47    213.80 o
   2  35   9       51.55      586.28    306.82 o
   3  35   9       97.95      139.86    139.55 o
   0  36   9       54.05      167.79    209.27 o
   1  36   9       84.75      214.85    192.89 o
   0   0  10     1707.74     1874.10     68.09 o
   1   0  10     1814.80     1557.48     38.50 o
   2   0  10     2894.54     2840.72     63.31 o
   3   0  10     1992.27     1976.07     43.40 o
   4   0  10     8817.99     8168.13    153.35 o
   5   0  10       28.48       29.85     18.67 o
   6   0  10      139.46      136.77     19.45 o
   7   0  10      142.56      163.82     38.23 o
   8   0  10     3352.46     3190.14    147.69 o
   9   0  10      727.16      792.51     64.37 o
  10   0  10       67.40      109.45     96.00 o
  12   0  10       32.88       68.09    170.46 o
   0   1  10    16101.64    15512.84    419.05 o
   1   1  10     1731.97     1673.62     30.18 o
   2   1  10     5953.98     5501.96     77.68 o
   3   1  10     7431.45     7607.12     95.51 o
   4   1  10     3182.46     3649.80     50.35 o
   5   1  10      445.95      492.42     19.27 o
   6   1  10      294.94      294.64     20.48 o
   7   1  10      505.21      531.49     32.63 o
   8   1  10      358.89      403.43     37.07 o
   9   1  10      318.50      320.27     38.05 o
  10   1  10      168.52       28.44     78.53 o
  11   1  10       29.21     -176.27    176.27 o
  12   1  10       93.64       35.92    120.28 o
   0   2  10     3805.36     3583.48     74.85 o
   1   2  10     2753.47     2756.17     44.32 o
   2   2  10     3088.14     2798.69     43.34 o
   3   2  10     5496.28     5901.35     74.62 o
   4   2  10     1877.56     1981.29     38.82 o
   5   2  10     3651.07     3660.15     59.76 o
   6   2  10     1881.24     1960.95     45.41 o
   7   2  10      614.83      616.71     33.33 o
   8   2  10     1067.40     1226.28     46.76 o
   9   2  10       53.86      108.72     33.32 o
  10   2  10      155.03      103.16    117.76 o
  11   2  10       91.56      112.79    105.35 o
  12   2  10        1.63      252.38    173.25 o
   0   3  10    12731.55    13187.46    257.87 o
   1   3  10     5898.33     6657.27     95.62 o
   2   3  10     5166.26     5292.43     78.87 o
   3   3  10     1237.51     1240.65     21.22 o
   4   3  10      213.60      230.98     15.64 o
   5   3  10      790.96     1012.11     25.09 o
   6   3  10     1653.95     1712.59     41.82 o
   7   3  10      499.86      596.32     43.76 o
   8   3  10      477.78      469.97     34.36 o
   9   3  10     1130.44     1203.97     50.23 o
  10   3  10      176.36      221.11     71.52 o
  11   3  10      114.56       37.93     91.63 o
  12   3  10       13.90     -125.07    127.87 o
   0   4  10     1113.79      919.84     28.78 o
   1   4  10     1546.75     1548.74     30.30 o
   2   4  10    12624.80    11934.23    166.49 o
   3   4  10     7045.26     7380.20     93.96 o
   4   4  10     4144.56     3997.60     58.67 o
   5   4  10     2379.66     2529.88     47.57 o
   6   4  10       21.70       32.88     21.00 o
   7   4  10       31.47        0.78     20.88 o
   8   4  10       77.07      116.16     33.84 o
   9   4  10      224.75      263.86     45.65 o
  10   4  10       52.98      123.50     67.81 o
  11   4  10       12.02       81.85     89.77 o
  12   4  10       47.91      249.09    142.39 o
   0   5  10     2332.37     2416.57     55.25 o
   1   5  10       59.61       86.88     12.32 o
   2   5  10     1390.66     1410.33     26.67 o
   3   5  10     8357.90     9016.56    114.18 o
   4   5  10     5679.82     5889.07     79.56 o
   5   5  10     1495.86     1878.90     37.94 o
   6   5  10     2840.89     2853.69     59.30 o
   7   5  10       12.42       54.28     22.43 o
   8   5  10      834.80      773.88     45.58 o
   9   5  10      214.35      295.92     37.74 o
  10   5  10       59.26      115.96     54.36 o
  11   5  10       58.03       92.22    109.87 o
  12   5  10       15.96      -94.54     94.54 o
   0   6  10     1175.12     1198.29     56.29 o
   1   6  10     1144.93     1007.94     22.10 o
   2   6  10      359.82      379.21     15.90 o
   3   6  10    13329.47    15286.76    199.48 o
   4   6  10     2472.21     2391.40     39.69 o
   5   6  10      249.83      241.49     15.36 o
   6   6  10       65.81       95.47     20.53 o
   7   6  10     2076.13     2161.14     54.27 o
   8   6  10       68.82       42.98     31.18 o
   9   6  10     1292.29     1416.27     57.65 o
  10   6  10       32.52        0.26     49.76 o
  11   6  10       85.91       34.59    117.57 o
  12   6  10       51.23       43.34    183.71 o
   0   7  10     4271.71     3866.07     82.02 o
   1   7  10     8184.30     8458.86    123.59 o
   2   7  10      491.11      511.86     16.64 o
   3   7  10      480.67      571.94     21.80 o
   4   7  10     2129.75     2563.66     43.37 o
   5   7  10     2091.40     2125.52     42.09 o
   6   7  10     1697.93     1615.52     43.71 o
   7   7  10       87.39       65.27     27.28 o
   8   7  10      570.39      564.26     38.52 o
   9   7  10      207.03      303.31     41.90 o
  10   7  10      248.91      277.64     66.36 o
  11   7  10      118.55      125.12     99.61 o
  12   7  10       55.65      347.70    199.16 o
   0   8  10     4406.54     4238.81     96.65 o
   1   8  10     3629.21     4480.87     66.45 o
   2   8  10      286.20      245.80     13.26 o
   3   8  10    13545.36    14300.62    193.62 o
   4   8  10       31.62       30.54     14.25 o
   5   8  10      329.79      323.77     18.09 o
   6   8  10      434.17      503.56     29.16 o
   7   8  10      557.03      563.40     32.41 o
   8   8  10      152.36      164.28     45.22 o
   9   8  10      652.65      582.52     59.02 o
  10   8  10      436.97      422.99     56.12 o
  11   8  10        8.72      135.68    101.36 o
  12   8  10      104.17      104.71    139.92 o
   0   9  10      939.01      838.70     30.46 o
   1   9  10    19743.61    18782.38    257.64 o
   2   9  10     4744.14     5201.42     77.61 o
   3   9  10     3646.76     4208.37     59.84 o
   4   9  10     3237.28     3349.59     58.40 o
   5   9  10      309.07      302.67     18.97 o
   6   9  10      496.97      544.01     31.72 o
   7   9  10      609.06      671.77     38.38 o
   8   9  10      671.40      635.55     41.23 o
   9   9  10       27.80       59.32     44.30 o
  10   9  10      456.31      561.08     69.78 o
  11   9  10        7.04      186.65    101.24 o
  12   9  10       37.54      162.97    111.92 o
   0  10  10     9647.10    10249.70    193.43 o
   1  10  10     2127.46     2023.07     45.82 o
   2  10  10     1667.32     1869.77     34.70 o
   3  10  10     1430.41     1374.83     26.78 o
   4  10  10     3390.06     3703.25     55.26 o
   5  10  10     1180.13     1114.89     28.63 o
   6  10  10     2571.95     2455.41     56.84 o
   7  10  10      892.92      853.57     40.31 o
   8  10  10      342.86      296.97     37.18 o
   9  10  10      176.67      134.59     58.83 o
  10  10  10      102.30      144.32     55.81 o
  11  10  10       69.64       12.90     98.40 o
  12  10  10       30.26      116.41    113.70 o
   0  11  10     3230.53     3342.16     78.13 o
   1  11  10     5300.86     5469.06     81.35 o
   2  11  10      743.51      779.51     21.52 o
   3  11  10     2941.65     2798.64     47.14 o
   4  11  10      852.73      780.20     21.51 o
   5  11  10      838.09      751.62     28.08 o
   6  11  10     3662.61     3245.28     73.07 o
   7  11  10      615.75      504.81     34.98 o
   8  11  10       98.70       70.39     32.77 o
   9  11  10      156.69       93.23     50.57 o
  10  11  10        7.81      -72.03     72.03 o
  11  11  10       85.92      141.80     73.60 o
  12  11  10       96.96      129.51    121.03 o
   0  12  10       40.28       20.75     19.96 o
   1  12  10     1392.12     1383.92     29.35 o
   2  12  10     1889.25     1719.71     33.74 o
   3  12  10      275.03      390.00     18.36 o
   4  12  10     1959.65     2018.35     39.90 o
   5  12  10     1307.25     1121.20     34.93 o
   6  12  10      136.92      160.07     29.79 o
   7  12  10       13.24       31.07     29.52 o
   8  12  10      726.40      790.31     42.79 o
   9  12  10      304.08      319.33     62.92 o
  10  12  10      117.95      177.94     78.97 o
  11  12  10       20.62       87.59     70.37 o
  12  12  10       40.31       38.06    121.35 o
   0  13  10     2238.54     2230.48     65.69 o
   1  13  10      147.38      112.16     14.33 o
   2  13  10      133.69      142.03     16.10 o
   3  13  10      581.07      571.28     26.83 o
   4  13  10      353.90      426.93     22.56 o
   5  13  10     1169.11     1115.54     36.19 o
   6  13  10      308.23      264.64     32.45 o
   7  13  10       94.92      120.96     32.92 o
   8  13  10      316.01      314.92     38.80 o
   9  13  10       21.92       27.80     80.94 o
  10  13  10       14.88      -42.56     76.68 o
  11  13  10      275.92      114.51     85.15 o
   0  14  10      597.40      587.74     36.83 o
   1  14  10      531.95      508.71     20.74 o
   2  14  10      468.47      421.49     20.71 o
   3  14  10     1030.61     1037.89     28.72 o
   4  14  10      400.06      381.38     22.52 o
   5  14  10      291.30      256.18     31.70 o
   6  14  10      479.98      538.76     34.79 o
   7  14  10     1018.54     1091.60     48.08 o
   8  14  10       32.90       27.98     35.21 o
   9  14  10      217.53      302.78     58.89 o
  10  14  10      148.31      147.24     73.42 o
  11  14  10       84.78       89.80     69.21 o
   0  15  10      254.54      318.31     29.19 o
   1  15  10     1017.09     1214.37     30.45 o
   2  15  10     1193.11     1132.58     31.59 o
   3  15  10      224.85      198.60     21.10 o
   4  15  10      167.11      233.03     23.09 o
   5  15  10     1086.36     1083.07     37.78 o
   6  15  10      181.82      204.57     30.97 o
   7  15  10      582.89      546.25     40.69 o
   8  15  10      304.85      247.45     39.50 o
   9  15  10      492.18      488.09     69.34 o
  10  15  10        6.79      -34.55     76.71 o
  11  15  10       72.66      140.03     90.10 o
   0  16  10       38.54       67.53     25.06 o
   1  16  10      337.85      334.82     20.39 o
   2  16  10      115.31      126.30     20.00 o
   3  16  10      621.07      640.84     27.31 o
   4  16  10     1511.18     1714.93     43.09 o
   5  16  10        9.19      -25.40     25.40 o
   6  16  10      648.98      636.09     38.24 o
   7  16  10     1146.62     1204.49     51.92 o
   8  16  10      267.64      225.88     43.32 o
   9  16  10      102.40      148.53     52.63 o
  10  16  10       20.48       63.72     62.47 o
  11  16  10      208.14      115.05    118.51 o
   0  17  10       22.55       60.41     27.83 o
   1  17  10     1529.79     1595.48     40.97 o
   2  17  10     1987.83     1988.28     43.24 o
   3  17  10      825.27      837.88     32.89 o
   4  17  10      673.29      618.28     34.80 o
   5  17  10     1685.94     1687.87     48.62 o
   6  17  10      401.38      434.24     36.37 o
   7  17  10      440.60      443.53     45.13 o
   8  17  10       55.52       78.45     39.15 o
   9  17  10      174.70      144.96     72.44 o
  10  17  10      143.27       90.20     70.91 o
  11  17  10      177.11       -3.39     93.43 o
   0  18  10        1.29        9.80     30.85 o
   1  18  10     4295.90     4160.69     78.40 o
   2  18  10     2534.32     2417.74     49.65 o
   3  18  10      498.22      442.13     28.39 o
   4  18  10      514.84      456.83     31.33 o
   5  18  10       93.34       70.75     28.12 o
   6  18  10      583.46      521.85     39.92 o
   7  18  10      234.45      183.79     41.03 o
   8  18  10      188.08      256.80     57.39 o
   9  18  10      197.78      205.51     57.40 o
  10  18  10      108.64       58.18     93.70 o
  11  18  10      180.97      119.32     85.58 o
   0  19  10      476.14      481.22     52.09 o
   1  19  10     1923.06     1895.21     52.53 o
   2  19  10      329.10      343.01     26.69 o
   3  19  10      363.67      347.52     30.55 o
   4  19  10      383.05      403.02     33.25 o
   5  19  10      233.42      165.01     31.94 o
   6  19  10       47.87       99.46     35.59 o
   7  19  10      212.03      244.63     41.57 o
   8  19  10        3.12      -10.37     45.30 o
   9  19  10        2.25       45.52     57.07 o
  10  19  10       48.94      133.28     74.81 o
   0  20  10     1164.44     1275.40     54.01 o
   1  20  10      233.91      226.77     26.90 o
   2  20  10     2940.17     2750.55     62.58 o
   3  20  10      617.35      592.77     35.68 o
   4  20  10     2578.94     2675.57     65.34 o
   5  20  10      354.32      466.25     37.46 o
   6  20  10      468.96      511.39     45.55 o
   7  20  10       50.42       25.64     53.15 o
   8  20  10       56.03       79.93     49.47 o
   9  20  10      141.09       86.84     60.97 o
  10  20  10        8.69       24.78     61.71 o
   0  21  10      143.36      131.93     37.31 o
   1  21  10     1637.57     1514.50     48.10 o
   2  21  10     1391.51     1401.92     44.16 o
   3  21  10      728.20      621.36     32.92 o
   4  21  10     1868.33     1912.69     53.03 o
   5  21  10      679.80      767.88     42.69 o
   6  21  10       14.66      -25.10     53.70 o
   7  21  10       66.68       94.54     45.60 o
   8  21  10       63.27       -2.49     47.16 o
   9  21  10       63.52      -44.32     72.55 o
  10  21  10      103.68      136.33    123.52 o
   0  22  10      564.77      494.67     44.06 o
   1  22  10      138.75      144.83     27.95 o
   2  22  10      589.60      469.19     37.54 o
   3  22  10       19.08       -8.90     27.75 o
   4  22  10      318.92      239.64     33.65 o
   5  22  10      324.57      361.70     40.64 o
   6  22  10      264.14      368.82     45.45 o
   7  22  10       41.00       23.31     44.49 o
   8  22  10       83.50       59.56     49.66 o
   9  22  10       17.44       43.19     79.15 o
  10  22  10        0.99       72.28     81.11 o
   0  23  10      208.55      262.29     43.15 o
   1  23  10      813.23      740.81     38.99 o
   2  23  10      261.92      281.62     33.02 o
   3  23  10       28.60       30.94     30.64 o
   4  23  10      476.20      498.40     41.52 o
   5  23  10      164.29      120.60     48.77 o
   6  23  10      205.26      261.50     50.89 o
   7  23  10       95.84       54.81     53.32 o
   8  23  10        0.72      -38.11     55.45 o
   9  23  10       57.86       96.41     77.35 o
   0  24  10      109.29      196.59     45.00 o
   1  24  10       25.50      102.65     32.46 o
   2  24  10     1653.65     1780.24     54.28 o
   3  24  10       22.57       -0.89     37.87 o
   4  24  10      791.03      800.46     43.93 o
   5  24  10      157.67      206.67     42.67 o
   6  24  10      214.48      210.76     46.42 o
   7  24  10        5.92       -2.19     49.71 o
   8  24  10       46.32       30.25     60.25 o
   9  24  10       35.89       61.33     84.26 o
   0  25  10      182.41      183.80     46.49 o
   1  25  10      766.61      763.50     43.35 o
   2  25  10       45.78      112.06     36.88 o
   3  25  10       14.16      -44.52     50.75 o
   4  25  10      970.67      977.00     68.03 o
   5  25  10      157.77      241.40     44.73 o
   6  25  10      346.19      368.88     54.02 o
   7  25  10       79.52       53.68     53.57 o
   8  25  10      184.98      183.45     65.73 o
   9  25  10       14.81      -71.93    103.49 o
   0  26  10       81.74      145.92     49.75 o
   1  26  10      114.16       96.25     37.22 o
   2  26  10      200.60      200.60     39.05 o
   3  26  10       61.89       90.16     43.57 o
   4  26  10      571.50      606.54     49.24 o
   5  26  10       43.53       -1.38     40.54 o
   6  26  10      392.08      470.26     54.77 o
   7  26  10      218.32      208.02     64.22 o
   8  26  10      250.91      120.60     93.19 o
   0  27  10       85.48       77.33     50.94 o
   1  27  10       61.20       69.22     40.15 o
   2  27  10      151.74      222.29     52.97 o
   3  27  10      287.54      324.40     44.80 o
   4  27  10       28.96      -16.27     46.09 o
   5  27  10      124.29       94.78     57.30 o
   6  27  10      122.88      104.85     79.41 o
   7  27  10       65.46      358.03    154.02 o
   8  27  10       97.97       48.32     78.42 o
   0  28  10        0.65       19.80     51.67 o
   1  28  10       63.24       83.90     41.86 o
   2  28  10      148.99      230.84     45.12 o
   3  28  10      109.62      128.16     50.18 o
   4  28  10      201.42      213.79     53.30 o
   5  28  10      234.89      297.09     61.21 o
   6  28  10        3.48       23.45    104.42 o
   7  28  10       13.78      -51.24     92.63 o
   8  28  10       47.44       35.65    188.41 o
   0  29  10      191.39      294.51     80.01 o
   1  29  10      677.56      593.17     49.25 o
   2  29  10      161.11      238.52     68.51 o
   3  29  10      396.49      546.55     74.88 o
   4  29  10      564.41      576.83     74.71 o
   5  29  10       55.13       72.04     56.35 o
   6  29  10       11.88       31.17    114.42 o
   0  30  10       51.92      340.11    165.93 o
   1  30  10      222.39      374.06     58.97 o
   2  30  10       68.37      196.64     59.39 o
   3  30  10      298.86      341.27     80.97 o
   4  30  10        4.93       62.65     56.18 o
   5  30  10      210.82       90.41     61.06 o
   0  31  10       92.13      156.72     74.02 o
   1  31  10        3.85      122.91     64.86 o
   2  31  10       46.05       -3.61     63.99 o
   3  31  10      193.51      190.45     71.60 o
   4  31  10       59.09       88.71     65.83 o
   5  31  10      166.98      134.53     76.50 o
   6  31  10       18.73        2.46    186.32 o
   0  32  10        0.28      -28.81    107.35 o
   1  32  10       45.61      204.26     79.67 o
   2  32  10      245.21      125.77     66.02 o
   3  32  10      359.56      274.98     79.05 o
   4  32  10       31.18      -39.45     60.98 o
   5  32  10       47.52      -39.87     84.54 o
   1  33  10      326.95      583.87    140.82 o
   2  33  10       55.98      -41.08    101.28 o
   3  33  10       97.19       84.30    131.57 o
   4  33  10       85.74      109.50    180.86 o
   5  33  10      153.84      155.28    117.53 o
   0  34  10        0.02       65.30    185.10 o
   1  34  10      445.75      613.28    142.51 o
   2  34  10      122.81       53.09    115.87 o
   3  34  10       73.53       14.75    102.98 o
   4  34  10        7.04       11.58    143.01 o
   1  35  10       24.30       -6.27    131.96 o
   2  35  10       61.86       48.34    141.19 o
   1   0  11     1207.98     1256.27     34.60 o
   2   0  11     2176.39     2371.98     54.53 o
   3   0  11     4313.71     4423.54     86.02 o
   4   0  11      804.41      832.97     28.79 o
   5   0  11     1727.17     1868.71     53.86 o
   6   0  11      206.14      235.68     25.65 o
   7   0  11     3101.28     2869.95    100.00 o
   8   0  11       24.51       55.56     43.67 o
   9   0  11     1264.49      909.90     62.99 o
  10   0  11        1.68      -48.34    128.05 o
  11   0  11       86.98       48.34    169.30 o
  12   0  11       41.88      169.53    177.55 o
   0   1  11     8623.55     8032.45    172.70 o
   1   1  11      875.19      916.15     20.34 o
   2   1  11      852.92      905.99     20.57 o
   3   1  11     1976.55     1817.57     35.25 o
   4   1  11     6047.96     6517.88     88.01 o
   5   1  11       88.37      121.87     15.96 o
   6   1  11      400.12      455.95     23.37 o
   7   1  11      640.11      670.40     35.27 o
   8   1  11      591.20      631.21     38.40 o
   9   1  11     1110.91     1115.88     48.76 o
  10   1  11       34.79       49.62     94.62 o
  11   1  11       86.31       62.05    152.45 o
  12   1  11       58.82      -36.37    171.16 o
   0   2  11      251.27      247.13     21.41 o
   1   2  11     1604.07     1881.45     33.62 o
   2   2  11      745.74      865.06     20.07 o
   3   2  11     2436.10     2951.67     43.59 o
   4   2  11     1586.18     1309.51     23.24 o
   5   2  11    10606.62    11224.35    164.32 o
   6   2  11     2248.11     2387.22     54.44 o
   7   2  11      332.35      335.66     30.35 o
   8   2  11      803.49      770.73     45.00 o
   9   2  11      406.07      389.71     50.74 o
  10   2  11      122.06        9.01     86.99 o
  11   2  11      246.72      130.20     87.07 o
  12   2  11       29.43       27.19    165.00 o
   0   3  11     1872.52     1688.45     53.45 o
   1   3  11     1740.59     1985.57     35.19 o
   2   3  11      448.57      543.52     16.58 o
   3   3  11     4088.99     4579.69     61.44 o
   4   3  11      932.67      932.97     19.21 o
   5   3  11     1044.05     1106.86     29.83 o
   6   3  11      241.21      238.97     21.62 o
   7   3  11      134.80      126.36     27.73 o
   8   3  11      155.93      174.73     42.91 o
   9   3  11       26.21       27.40     34.95 o
  10   3  11        7.55      -51.38     51.38 o
  11   3  11      449.09      667.66    184.98 o
   0   4  11    14639.62    15702.37    308.65 o
   1   4  11     3364.23     3176.28     48.97 o
   2   4  11     2197.59     2324.82     41.24 o
   3   4  11      279.58      257.57     12.21 o
   4   4  11      722.82      665.41     17.00 o
   5   4  11     2053.85     1965.80     38.22 o
   6   4  11       45.76       49.80     19.25 o
   7   4  11     1052.30      994.45     37.92 o
   8   4  11      159.23      215.94     34.91 o
   9   4  11      813.07      810.08     46.91 o
  10   4  11      316.48      335.80    117.74 o
  11   4  11      302.33      515.44    185.68 o
  12   4  11       13.81        5.58    185.33 o
   0   5  11      136.66      171.95     18.55 o
   1   5  11      380.23      481.78     16.45 o
   2   5  11     4009.68     4346.18     64.56 o
   3   5  11     7224.26     8147.64    106.96 o
   4   5  11     1047.27      843.43     22.43 o
   5   5  11      577.82      594.65     23.18 o
   6   5  11      407.95      414.16     24.13 o
   7   5  11      339.09      339.30     28.53 o
   8   5  11     1257.86     1310.37     54.77 o
   9   5  11      678.92      573.10     43.16 o
  10   5  11      155.34      117.08     75.29 o
  11   5  11      361.33      131.19    171.04 o
  12   5  11       20.14       76.89    134.30 o
   0   6  11     1377.84     1411.66     39.88 o
   1   6  11     9390.04    10349.13    142.61 o
   2   6  11     2692.87     3190.14     50.04 o
   3   6  11      647.37      820.32     20.07 o
   4   6  11     9654.12    10254.14    143.19 o
   5   6  11      118.18       77.02     14.80 o
   6   6  11      657.91      603.99     27.51 o
   7   6  11      310.13      455.33     30.51 o
   8   6  11     1129.49     1087.06     53.41 o
   9   6  11     1151.57     1221.88     53.78 o
  10   6  11      141.73      295.76    105.13 o
  11   6  11       38.14       85.10    132.35 o
  12   6  11       12.54        3.28    100.06 o
   0   7  11      741.08      794.64     29.23 o
   1   7  11    21993.47    23757.91    337.61 o
   2   7  11     1356.51     1490.99     29.24 o
   3   7  11     5264.02     5607.96     76.19 o
   4   7  11     3687.39     3540.54     58.66 o
   5   7  11      656.18      778.64     23.97 o
   6   7  11      485.57      495.99     29.73 o
   7   7  11      132.57      182.35     31.57 o
   8   7  11     1033.45     1283.96     51.79 o
   9   7  11       72.88       73.56     36.64 o
  10   7  11      458.60      333.99     56.89 o
  11   7  11      193.10      108.48    106.05 o
  12   7  11       84.24      211.73    116.61 o
   0   8  11    16968.55    16447.11    321.16 o
   1   8  11      755.81      675.23     19.74 o
   2   8  11      769.61      908.75     25.99 o
   3   8  11     7939.55     8042.93    112.15 o
   4   8  11     1076.25     1012.22     25.71 o
   5   8  11      104.31       59.00     18.59 o
   6   8  11      414.90      427.30     27.60 o
   7   8  11      780.09      856.09     38.66 o
   8   8  11      757.39      619.04     41.43 o
   9   8  11      960.96      922.91     51.69 o
  10   8  11      167.36      150.46     53.46 o
  11   8  11       32.77       72.77    140.13 o
  12   8  11        7.44      133.32    116.27 o
   0   9  11      570.78      495.80     25.32 o
   1   9  11      598.79      671.12     24.22 o
   2   9  11    10331.68    10685.27    140.30 o
   3   9  11     1702.87     1457.14     29.12 o
   4   9  11     4908.17     5276.12     82.07 o
   5   9  11     1013.61     1029.62     29.64 o
   6   9  11      190.28      254.09     27.62 o
   7   9  11     1003.78     1016.29     41.66 o
   8   9  11      293.14      336.52     36.99 o
   9   9  11      203.48      175.26     45.39 o
  10   9  11      255.15      311.30     60.20 o
  11   9  11      100.35       66.76     68.65 o
  12   9  11        6.71       11.47    113.03 o
   0  10  11       98.59      111.32     24.10 o
   1  10  11      130.30       96.94     13.31 o
   2  10  11     1131.45      910.63     23.17 o
   3  10  11     1614.81     1847.76     34.02 o
   4  10  11      160.53      139.68     14.88 o
   5  10  11      675.08      648.06     26.22 o
   6  10  11      760.77      830.27     33.67 o
   7  10  11      544.05      597.80     34.95 o
   8  10  11      495.01      462.91     51.42 o
   9  10  11      119.28       73.38     50.25 o
  10  10  11       48.61       -1.96     54.29 o
  11  10  11      416.70      520.82     82.60 o
  12  10  11      197.02       72.64    121.38 o
   0  11  11     1017.52     1058.03     36.19 o
   1  11  11     5337.98     4792.32     72.46 o
   2  11  11      920.87      859.97     23.25 o
   3  11  11      801.89      738.91     23.21 o
   4  11  11     1310.67     1207.94     27.03 o
   5  11  11     2091.33     2154.48     50.60 o
   6  11  11       77.68       96.38     30.83 o
   7  11  11      105.94      114.10     34.86 o
   8  11  11      131.82      140.13     45.13 o
   9  11  11      598.51      526.96     59.24 o
  10  11  11       56.47       28.61     55.37 o
  11  11  11       26.73       21.24     73.79 o
  12  11  11      101.71       30.56    117.76 o
   0  12  11     1368.14     1270.34     40.56 o
   1  12  11      505.76      380.87     17.86 o
   2  12  11     1757.23     1583.42     32.57 o
   3  12  11      790.22      874.65     25.83 o
   4  12  11     3170.78     3476.54     58.24 o
   5  12  11       92.97       67.74     23.26 o
   6  12  11      226.41      239.23     29.02 o
   7  12  11      369.88      320.64     34.95 o
   8  12  11      745.78      782.41     43.56 o
   9  12  11      242.05      268.42     71.16 o
  10  12  11      115.89       52.38     63.95 o
  11  12  11       32.79       58.17     67.64 o
  12  12  11      109.84      135.93    126.21 o
   0  13  11     4975.64     4528.46     98.51 o
   1  13  11     1877.40     1583.69     34.24 o
   2  13  11       15.37       15.60     14.49 o
   3  13  11      528.44      589.34     23.71 o
   4  13  11     1732.60     1770.98     37.75 o
   5  13  11     1106.28     1116.54     36.84 o
   6  13  11      209.88      177.23     33.42 o
   7  13  11       22.09       19.77     32.27 o
   8  13  11       94.30       25.10     41.16 o
   9  13  11      235.17      254.11     58.83 o
  10  13  11        8.98        8.35     60.19 o
  11  13  11       32.88       42.64     76.09 o
   0  14  11     1377.11     1274.17     47.13 o
   1  14  11      826.30      906.30     25.44 o
   2  14  11     1548.85     1704.58     35.41 o
   3  14  11      455.60      470.72     22.96 o
   4  14  11      162.37      166.69     20.96 o
   5  14  11       52.91       85.55     23.52 o
   6  14  11      866.40      741.53     37.86 o
   7  14  11      115.77      158.70     35.46 o
   8  14  11      427.52      429.63     59.24 o
   9  14  11      829.81      865.69     77.20 o
  10  14  11      178.75      231.79     63.70 o
  11  14  11      169.79        8.36     99.96 o
   0  15  11     2793.14     2784.55     76.59 o
   1  15  11      552.70      620.99     23.58 o
   2  15  11      241.61      258.66     20.81 o
   3  15  11      292.72      314.63     24.09 o
   4  15  11     2792.43     2936.18     58.89 o
   5  15  11      287.58      262.89     27.47 o
   6  15  11      146.97       91.70     31.59 o
   7  15  11     1315.14     1315.40     57.70 o
   8  15  11      428.40      381.11     45.10 o
   9  15  11      218.33       87.58     51.38 o
  10  15  11      242.97      310.56     98.48 o
  11  15  11       21.19      188.25     72.65 o
   0  16  11      135.75      123.66     28.54 o
   1  16  11      824.98      747.82     25.93 o
   2  16  11      161.95      162.70     21.04 o
   3  16  11     1737.10     1740.96     42.41 o
   4  16  11       13.89       11.19     21.56 o
   5  16  11     2798.25     2612.60     62.09 o
   6  16  11      385.20      484.48     39.20 o
   7  16  11      509.02      498.53     48.58 o
   8  16  11      148.38       14.43     40.13 o
   9  16  11      219.28      196.54     53.45 o
  10  16  11       43.24      229.47     89.31 o
  11  16  11      154.92      131.44     77.05 o
   0  17  11      280.95      280.10     32.31 o
   1  17  11        7.30        1.03     19.46 o
   2  17  11     2846.30     2751.05     53.40 o
   3  17  11     1872.24     1717.41     46.01 o
   4  17  11      100.27       97.24     24.60 o
   5  17  11       45.19       74.17     28.96 o
   6  17  11      193.41      247.66     41.80 o
   7  17  11      144.25      138.84     40.73 o
   8  17  11      367.16      338.87     50.47 o
   9  17  11       40.21       -1.65     52.94 o
  10  17  11       91.47      131.54    118.66 o
  11  17  11       42.36       99.09    120.37 o
   0  18  11       24.93       12.30     34.95 o
   1  18  11      348.38      271.63     26.49 o
   2  18  11      227.74      139.21     23.93 o
   3  18  11     3385.22     3629.65     70.26 o
   4  18  11      780.99      791.83     43.17 o
   5  18  11      558.23      493.82     35.32 o
   6  18  11     1072.15     1131.41     48.43 o
   7  18  11      231.65      248.74     44.93 o
   8  18  11      124.17      171.54     45.26 o
   9  18  11      407.44      455.17     66.64 o
  10  18  11        6.87      -44.89     68.53 o
  11  18  11       67.83      246.92     96.49 o
   0  19  11       11.12        0.92     32.69 o
   1  19  11     8643.10     8830.73    142.63 o
   2  19  11      201.85      122.98     28.48 o
   3  19  11     2370.23     2582.32     56.86 o
   4  19  11     1825.13     2031.35     52.93 o
   5  19  11      105.34      128.19     30.19 o
   6  19  11      442.29      529.30     44.36 o
   7  19  11      266.93      238.61     51.80 o
   8  19  11      167.67      184.20     46.76 o
   9  19  11       93.59      109.59     57.68 o
  10  19  11       60.69        6.68     72.95 o
   0  20  11      922.23      891.98     62.37 o
   1  20  11     1313.56     1212.79     39.66 o
   2  20  11      604.50      491.40     34.70 o
   3  20  11     4718.09     4538.33     83.93 o
   4  20  11     1612.79     1542.05     48.25 o
   5  20  11     1503.47     1422.47     51.19 o
   6  20  11      513.00      640.17     50.94 o
   7  20  11       55.84      109.14     42.45 o
   8  20  11       34.69       89.24     46.70 o
   9  20  11       14.06      -15.56     65.47 o
  10  20  11      126.33      195.60     92.31 o
   0  21  11      245.31      287.44     40.11 o
   1  21  11     1978.87     1969.08     52.07 o
   2  21  11      873.76      842.59     39.88 o
   3  21  11       91.32       94.84     28.18 o
   4  21  11      377.44      379.23     38.69 o
   5  21  11       71.70      113.17     34.59 o
   6  21  11      536.55      434.00     48.60 o
   7  21  11      193.28      220.16     51.33 o
   8  21  11      126.70      138.62     48.78 o
   9  21  11       68.98       89.91     63.61 o
  10  21  11       34.81       23.26     82.53 o
   0  22  11      230.14      160.79     46.67 o
   1  22  11      184.65      213.36     32.06 o
   2  22  11     1147.98     1033.15     45.49 o
   3  22  11      469.13      430.35     34.72 o
   4  22  11       29.45       19.73     31.22 o
   5  22  11      509.85      472.36     40.96 o
   6  22  11       74.23      100.30     39.60 o
   7  22  11       43.02        6.12     49.49 o
   8  22  11      106.49      125.80     57.20 o
   9  22  11        1.94       68.99     70.34 o
  10  22  11       84.67      489.94    163.93 o
   0  23  11      184.98      219.82     53.35 o
   1  23  11     1095.91     1042.68     41.39 o
   2  23  11       58.39      100.60     34.20 o
   3  23  11      417.11      408.04     37.95 o
   4  23  11       15.78       29.77     33.12 o
   5  23  11      526.13      587.71     43.90 o
   6  23  11       58.20       48.02     41.03 o
   7  23  11      604.31      803.23     67.75 o
   8  23  11       25.71       34.84     59.55 o
   9  23  11      117.35      135.11     89.66 o
   0  24  11       10.99       15.24     44.24 o
   1  24  11      847.14      727.82     41.84 o
   2  24  11      115.14      110.69     35.00 o
   3  24  11     2229.29     2368.20     65.71 o
   4  24  11      205.94      143.35     37.61 o
   5  24  11      428.48      476.60     45.10 o
   6  24  11       94.83      101.46     51.58 o
   7  24  11       75.64       23.55     50.87 o
   8  24  11       12.58      -67.15     67.15 o
   9  24  11      174.19      156.02     96.26 o
   0  25  11      425.58      390.91     55.71 o
   1  25  11       57.05       58.35     45.58 o
   2  25  11      516.60      611.92     43.20 o
   3  25  11       45.98      -21.39     37.29 o
   4  25  11      247.29      226.42     44.21 o
   5  25  11      177.34      240.21     46.25 o
   6  25  11      100.35       79.74     68.84 o
   7  25  11      290.50      384.45     68.70 o
   8  25  11      271.28      220.07     86.15 o
   9  25  11       26.81      -91.58    101.01 o
   0  26  11       19.98       44.11     62.82 o
   1  26  11     1049.36     1071.84     50.66 o
   2  26  11      163.34      209.15     39.22 o
   3  26  11      297.36      266.56     41.80 o
   4  26  11      115.30      141.10     44.20 o
   5  26  11      110.16      210.35     50.02 o
   6  26  11      169.15      218.29     69.28 o
   7  26  11      168.19       82.77     76.83 o
   8  26  11      101.42       10.94     67.44 o
   0  27  11       23.33      -21.77     64.62 o
   1  27  11       79.95      114.02     40.63 o
   2  27  11      170.69      123.65     42.71 o
   3  27  11      173.61      272.75     45.54 o
   4  27  11      259.48      230.48     47.29 o
   5  27  11      120.87       40.76     63.29 o
   6  27  11      136.34      107.33     66.97 o
   7  27  11      172.77      153.20     78.52 o
   8  27  11       10.59      -95.51     95.51 o
   0  28  11        0.36      -19.47     67.79 o
   1  28  11      259.59      271.38     49.58 o
   2  28  11       76.73      151.09     69.42 o
   3  28  11      225.86      290.39     56.45 o
   4  28  11       68.83       67.98     58.11 o
   5  28  11      199.50      311.44     52.98 o
   6  28  11      207.82      250.17    169.30 o
   7  28  11       96.78       58.36    123.81 o
   0  29  11      182.23      210.30     98.66 o
   1  29  11      187.55      105.15     62.42 o
   2  29  11      157.25      176.93     57.44 o
   3  29  11      378.38      195.12     76.56 o
   4  29  11      343.01      445.42     65.80 o
   5  29  11       28.38       52.74     60.44 o
   6  29  11       82.73     -159.65    159.65 o
   0  30  11      973.55     1276.18    189.98 o
   1  30  11      145.16      197.06     52.08 o
   2  30  11       29.71       18.31    108.31 o
   3  30  11      961.14      789.59     86.10 o
   4  30  11       93.19       93.57     69.26 o
   5  30  11       48.92      106.94    103.41 o
   6  30  11      277.45      359.16    184.75 o
   0  31  11       12.03       26.06    109.97 o
   1  31  11       30.03       51.31     80.18 o
   2  31  11      130.22      171.71     67.58 o
   3  31  11      213.14       38.63     67.41 o
   4  31  11      219.48      276.67    133.73 o
   5  31  11       25.40       30.65     79.69 o
   6  31  11       62.03      326.39    189.63 o
   0  32  11      519.93      455.67    246.57 o
   1  32  11       40.09      154.11    104.87 o
   2  32  11      378.61      374.56     82.81 o
   3  32  11       17.42       19.09     50.46 o
   4  32  11       37.94       35.62     84.81 o
   5  32  11       92.31      232.59    108.47 o
   1  33  11       91.26       90.35     91.05 o
   2  33  11      211.17      130.82     82.08 o
   3  33  11       31.22      198.62    113.96 o
   4  33  11        8.58      -19.40    106.10 o
   0  34  11       84.46       -7.67    189.40 o
   1  34  11      108.58      120.45    148.41 o
   2  34  11       38.40     -111.52    111.52 o
   3  34  11      245.30       83.54    139.75 o
   0  35  11      480.09      288.17    209.50 o
   1  35  11      202.69      203.20    179.23 o
   2  35  11      136.17      186.51    176.15 o
   0   0  12      315.46      329.08     35.78 o
   1   0  12     1528.55     1982.10     48.40 o
   2   0  12     1970.93     1549.08     41.32 o
   3   0  12     2494.83     3034.94     74.09 o
   4   0  12      923.73     1038.93     34.62 o
   5   0  12        2.09       -8.90     19.09 o
   6   0  12     1145.43     1032.40     40.32 o
   7   0  12     1102.19     1057.91     59.66 o
   8   0  12      357.74      319.84     60.24 o
   9   0  12       17.00       29.12     63.56 o
  10   0  12      284.63      328.83     84.13 o
  11   0  12        9.09      107.36    149.78 o
  12   0  12       75.92       -9.41    166.04 o
   0   1  12       70.66      191.64     31.14 o
   1   1  12     1896.76     1501.16     28.41 o
   2   1  12      259.74      324.76     15.78 o
   3   1  12    13193.98    13473.99    178.50 o
   4   1  12      325.39      347.14     13.97 o
   5   1  12     1013.33      993.74     24.96 o
   6   1  12      669.79      671.48     24.46 o
   7   1  12      460.80      501.79     34.00 o
   8   1  12     1270.12     1339.11     49.85 o
   9   1  12      953.53      870.96     48.82 o
  10   1  12       44.26       -0.56     55.73 o
  11   1  12      109.02      470.51    309.26 o
  12   1  12       70.37     -155.01    220.07 o
   0   2  12      366.72      425.76     25.40 o
   1   2  12      876.64      974.08     22.68 o
   2   2  12     1211.85     1601.13     31.55 o
   3   2  12     3205.35     3494.46     52.32 o
   4   2  12      585.91      784.52     18.89 o
   5   2  12      118.23      112.64     16.00 o
   6   2  12      319.01      397.47     20.59 o
   7   2  12     1501.11     1358.18     52.14 o
   8   2  12      538.92      514.11     38.35 o
   9   2  12      470.24      553.66     44.38 o
  10   2  12       86.01       80.03     54.16 o
  11   2  12       61.49      -31.84    111.25 o
  12   2  12       21.35      260.05    138.37 o
   0   3  12      947.39      876.79     29.75 o
   1   3  12     1434.24     1635.44     31.56 o
   2   3  12     3678.62     3391.23     52.24 o
   3   3  12     2272.80     2389.19     39.87 o
   4   3  12     2424.52     2564.00     44.18 o
   5   3  12     3309.28     3737.09     68.28 o
   6   3  12     1274.90     1185.16     35.66 o
   7   3  12      434.74      469.09     34.68 o
   8   3  12     2304.17     2282.89     69.01 o
   9   3  12      202.51      273.35     56.41 o
  10   3  12      386.51      430.91     60.89 o
  11   3  12       11.26       10.30    106.15 o
  12   3  12      182.75       26.14    180.57 o
   0   4  12     1606.68     1874.54     49.66 o
   1   4  12     8735.15     9563.32    132.33 o
   2   4  12     4952.95     5265.71     79.17 o
   3   4  12     2106.09     2009.26     31.99 o
   4   4  12      713.45      677.46     18.07 o
   5   4  12     2025.13     1921.03     38.35 o
   6   4  12      147.86      127.14     21.14 o
   7   4  12      228.11      275.08     28.03 o
   8   4  12     1012.71     1164.44     55.82 o
   9   4  12     1044.23     1185.32     63.84 o
  10   4  12      101.33       45.01     53.03 o
  11   4  12      107.31       91.20    135.08 o
  12   4  12      286.45      337.49    203.05 o
   0   5  12      136.00      216.56     19.96 o
   1   5  12     4102.70     4194.29     63.11 o
   2   5  12     5439.90     5719.42     83.26 o
   3   5  12     1193.00     1380.37     27.17 o
   4   5  12      621.46      743.84     20.70 o
   5   5  12     2306.61     2817.88     50.16 o
   6   5  12      169.84      174.47     23.11 o
   7   5  12      664.77      619.19     33.63 o
   8   5  12     1514.59     1485.34     56.31 o
   9   5  12      622.38      565.52     44.54 o
  10   5  12       67.42      178.81     55.86 o
  11   5  12        1.39      133.83     95.28 o
  12   5  12       50.07       79.71    199.74 o
   0   6  12     6522.54     6905.24    138.32 o
   1   6  12     3629.70     3855.39     61.35 o
   2   6  12     9854.52    10533.67    153.03 o
   3   6  12     1960.05     1954.34     36.27 o
   4   6  12     2688.27     2586.94     43.13 o
   5   6  12      693.39      664.23     23.07 o
   6   6  12      184.40      135.85     21.69 o
   7   6  12      638.32      683.72     44.61 o
   8   6  12      214.59      136.76     39.91 o
   9   6  12      219.83      200.82     44.94 o
  10   6  12      381.13      316.39     64.15 o
  11   6  12      100.63       64.46     96.82 o
  12   6  12      133.64      113.18    116.34 o
   0   7  12     4110.84     4081.78     94.77 o
   1   7  12    10874.97    11378.44    162.51 o
   2   7  12     1170.89     1359.45     29.64 o
   3   7  12      928.75     1052.60     23.84 o
   4   7  12      971.38     1100.22     26.26 o
   5   7  12     2743.46     2665.71     50.82 o
   6   7  12      202.75      222.48     23.36 o
   7   7  12     1172.83     1314.62     45.83 o
   8   7  12      581.36      487.99     41.08 o
   9   7  12       36.56       55.54     38.76 o
  10   7  12      106.27      139.12     65.89 o
  11   7  12      171.87      110.03    108.48 o
  12   7  12       12.13       42.06    116.59 o
   0   8  12     5709.99     6812.90    146.69 o
   1   8  12     2197.04     2369.81     43.51 o
   2   8  12     1551.54     1583.44     31.31 o
   3   8  12     2774.18     3081.06     47.89 o
   4   8  12      103.27       85.36     16.36 o
   5   8  12     1077.12      950.29     28.40 o
   6   8  12      447.32      496.65     29.46 o
   7   8  12     1015.82     1058.37     42.35 o
   8   8  12      606.90      676.44     44.45 o
   9   8  12      248.61      284.81     51.05 o
  10   8  12       13.34        7.46     65.78 o
  11   8  12      125.73       57.67     93.89 o
  12   8  12      185.30      226.54    119.15 o
   0   9  12      516.48      517.83     22.68 o
   1   9  12     3619.54     3471.76     53.38 o
   2   9  12     1331.51     1268.26     29.78 o
   3   9  12     1929.63     1591.28     31.26 o
   4   9  12      952.69     1067.44     27.74 o
   5   9  12      981.25      945.51     29.47 o
   6   9  12       34.27       21.69     24.15 o
   7   9  12      296.36      211.39     33.05 o
   8   9  12      599.41      584.94     38.93 o
   9   9  12       39.15       85.09     40.28 o
  10   9  12       29.68      -45.89     55.17 o
  11   9  12       13.12       61.44     66.20 o
  12   9  12      161.67      241.26    119.65 o
   0  10  12     3508.55     3657.27     82.47 o
   1  10  12      765.20      744.97     28.22 o
   2  10  12      790.18      819.68     22.19 o
   3  10  12     3156.29     2793.55     46.12 o
   4  10  12      596.40      555.07     19.83 o
   5  10  12     2199.95     2256.40     48.37 o
   6  10  12     1243.60     1103.78     39.44 o
   7  10  12     1301.97     1354.38     49.55 o
   8  10  12     1531.68     1502.23     54.29 o
   9  10  12      493.70      433.61     44.87 o
  10  10  12      191.09      100.68     64.07 o
  11  10  12      107.99       44.08     64.13 o
  12  10  12       74.15       32.91    117.85 o
   0  11  12       14.45       25.09     14.96 o
   1  11  12     2564.76     2543.17     44.86 o
   2  11  12     3324.83     3489.52     56.87 o
   3  11  12      374.36      334.96     18.94 o
   4  11  12     2172.21     2219.94     41.02 o
   5  11  12      360.76      315.42     23.81 o
   6  11  12     1493.06     1442.86     58.67 o
   7  11  12      782.40      730.73     41.41 o
   8  11  12      204.56      197.47     38.63 o
   9  11  12      293.06      284.32     48.46 o
  10  11  12       76.43      -36.11     58.25 o
  11  11  12       58.83       33.06     67.55 o
  12  11  12       50.74      107.28    122.63 o
   0  12  12     1876.05     2113.63     55.96 o
   1  12  12     1346.89     1246.30     27.73 o
   2  12  12      101.49      118.34     15.92 o
   3  12  12     3777.28     3780.27     67.00 o
   4  12  12       54.34       31.67     19.07 o
   5  12  12      371.83      344.26     25.73 o
   6  12  12     1369.67     1372.02     45.87 o
   7  12  12     2093.38     2346.41     67.83 o
   8  12  12      157.50      151.51     35.91 o
   9  12  12       50.93       70.26     46.71 o
  10  12  12      347.63      414.28     68.14 o
  11  12  12      542.46      498.08     81.82 o
   0  13  12     3868.99     3444.77     81.12 o
   1  13  12      836.67      782.07     24.21 o
   2  13  12      850.21      905.18     25.34 o
   3  13  12      754.76      794.78     27.47 o
   4  13  12      298.53      325.41     21.78 o
   5  13  12      512.70      595.45     30.10 o
   6  13  12      596.72      596.57     35.88 o
   7  13  12      427.43      459.99     41.49 o
   8  13  12      173.38      216.29     38.24 o
   9  13  12       78.57       64.90     45.54 o
  10  13  12      142.44      188.61     62.48 o
  11  13  12       49.84      158.59     71.32 o
   0  14  12       28.58       17.04     28.04 o
   1  14  12     2541.16     2312.49     43.21 o
   2  14  12     1101.62      954.26     27.90 o
   3  14  12      581.32      574.78     25.25 o
   4  14  12       32.30       44.72     20.55 o
   5  14  12      165.57      140.10     25.32 o
   6  14  12      800.41      653.55     37.86 o
   7  14  12       96.70       51.87     34.94 o
   8  14  12       96.31       34.21     39.05 o
   9  14  12       59.19       17.27     67.26 o
  10  14  12       94.86       84.09     64.66 o
  11  14  12      204.68      172.97     70.23 o
   0  15  12     1237.35     1150.91     46.20 o
   1  15  12      159.58      106.78     17.12 o
   2  15  12      635.79      499.40     21.80 o
   3  15  12      505.34      414.55     26.41 o
   4  15  12     1311.72     1170.66     35.86 o
   5  15  12      481.15      477.05     32.69 o
   6  15  12     1782.08     1433.67     54.54 o
   7  15  12      423.68      468.74     41.96 o
   8  15  12      117.35       27.22     44.24 o
   9  15  12      129.36       95.13     58.47 o
  10  15  12       69.14      155.09     96.13 o
  11  15  12       32.91      -50.84     83.40 o
   0  16  12     1556.44     1394.45     52.32 o
   1  16  12     2330.07     2419.47     48.19 o
   2  16  12      191.59      212.06     20.59 o
   3  16  12     1562.75     1472.98     44.03 o
   4  16  12     1013.16     1012.86     34.87 o
   5  16  12     3926.19     4005.62    100.70 o
   6  16  12        3.24      -39.16     39.16 o
   7  16  12      151.96      142.22     38.68 o
   8  16  12     1423.88     1604.35     62.54 o
   9  16  12       47.10        0.34     52.15 o
  10  16  12      167.61      153.61     77.26 o
  11  16  12      138.79      188.60     84.66 o
   0  17  12      113.16       73.34     34.76 o
   1  17  12      100.07       98.13     23.57 o
   2  17  12      691.26      705.87     28.20 o
   3  17  12     2026.98     1899.44     48.93 o
   4  17  12      845.72      812.33     33.23 o
   5  17  12      569.89      611.07     39.36 o
   6  17  12     1324.16     1460.22     52.73 o
   7  17  12      200.37      194.21     43.21 o
   8  17  12      165.76      135.22     46.89 o
   9  17  12       67.03       30.16     58.56 o
  10  17  12       82.51       74.57     69.41 o
  11  17  12      120.84      123.59     86.17 o
   0  18  12     5580.98     6041.92    144.18 o
   1  18  12     5307.37     5312.12     92.55 o
   2  18  12      269.67      262.20     36.19 o
   3  18  12     3430.02     3417.29     68.07 o
   4  18  12      641.26      645.21     33.93 o
   5  18  12     1154.46     1206.07     51.09 o
   6  18  12      281.26      215.10     39.34 o
   7  18  12        0.31       43.04     48.38 o
   8  18  12      346.18      325.32     45.49 o
   9  18  12      358.33      233.31     64.09 o
  10  18  12       80.33       89.49     73.21 o
   0  19  12      104.31       80.57     34.87 o
   1  19  12      421.88      373.19     33.34 o
   2  19  12     2299.00     2174.92     56.35 o
   3  19  12     1051.98      936.58     36.91 o
   4  19  12     1823.34     2006.90     55.98 o
   5  19  12       35.06       15.66     31.13 o
   6  19  12      621.93      588.69     43.15 o
   7  19  12      218.49      300.90     48.04 o
   8  19  12      105.56       25.93     45.01 o
   9  19  12       69.15       97.53     58.51 o
  10  19  12      169.37       48.75     92.63 o
   0  20  12      299.43      372.71     41.11 o
   1  20  12     3689.56     3653.53     72.52 o
   2  20  12     1512.88     1380.91     66.64 o
   3  20  12      638.67      491.50     36.10 o
   4  20  12     1238.65     1200.00     43.09 o
   5  20  12      289.85      275.23     38.40 o
   6  20  12        5.21      -38.56     38.56 o
   7  20  12       30.14       -5.72     47.28 o
   8  20  12      112.91      174.18     52.11 o
   9  20  12       20.29       20.86     60.82 o
  10  20  12       13.09       36.65     84.62 o
   0  21  12      617.70      622.37     47.34 o
   1  21  12     1962.09     1902.49     50.79 o
   2  21  12      157.34       82.37     33.15 o
   3  21  12      581.07      662.26     37.32 o
   4  21  12       22.37       -9.59     30.63 o
   5  21  12      960.01      841.05     57.07 o
   6  21  12       79.04       22.79     39.13 o
   7  21  12       42.26       29.15     46.18 o
   8  21  12       25.93       30.83     49.51 o
   9  21  12      440.38      503.65    101.92 o
  10  21  12       10.66      141.28     86.77 o
   0  22  12      350.52      433.77     46.99 o
   1  22  12     2202.50     2266.90     56.11 o
   2  22  12     1310.56     1221.69     46.78 o
   3  22  12      505.82      509.20     37.86 o
   4  22  12      204.92      194.03     35.94 o
   5  22  12      193.74       90.33     39.21 o
   6  22  12      159.71      219.83     48.01 o
   7  22  12       35.30      117.71     47.07 o
   8  22  12      220.51      131.27     79.86 o
   9  22  12      243.64       21.41     99.99 o
   0  23  12      158.52      144.36     43.83 o
   1  23  12     2578.60     2524.11     70.05 o
   2  23  12      524.66      462.23     41.47 o
   3  23  12     2091.33     2034.85     60.14 o
   4  23  12       49.75       75.88     35.52 o
   5  23  12      138.11       98.81     42.55 o
   6  23  12      179.03       86.93     50.40 o
   7  23  12      167.26      192.45     50.99 o
   8  23  12      259.48      341.76     64.10 o
   9  23  12       19.58      113.84     79.66 o
   0  24  12     1951.72     1929.86     75.55 o
   1  24  12      459.46      384.18     40.74 o
   2  24  12       84.39      131.09     49.04 o
   3  24  12       12.74       41.71     36.14 o
   4  24  12      166.22      192.70     41.18 o
   5  24  12      166.49      214.01     44.77 o
   6  24  12      114.91      111.18     47.74 o
   7  24  12       31.54       49.14     50.49 o
   8  24  12       59.61       83.55     70.04 o
   9  24  12      197.15      136.79     85.16 o
   0  25  12     1121.63     1110.40     96.47 o
   1  25  12     2385.51     2366.85     66.44 o
   2  25  12      158.51      214.21     36.49 o
   3  25  12      564.45      675.16     45.23 o
   4  25  12       30.53       82.38     40.07 o
   5  25  12      919.81     1018.14     57.27 o
   6  25  12        3.32       48.45     56.78 o
   7  25  12      140.29      188.11     85.08 o
   8  25  12       53.04      -17.17     68.44 o
   0  26  12      185.57      152.28     62.78 o
   1  26  12      369.22      453.94     47.32 o
   2  26  12      681.06      688.71     50.32 o
   3  26  12      276.85      259.09     44.77 o
   4  26  12      220.54      203.07     50.16 o
   5  26  12       57.55       15.55     52.78 o
   6  26  12        8.93       39.37     61.73 o
   7  26  12       93.85       42.39     88.87 o
   8  26  12      150.64       25.31    115.22 o
   0  27  12      102.70      138.05     56.21 o
   1  27  12      108.92       73.27     48.55 o
   2  27  12      643.67      724.81     86.11 o
   3  27  12        8.64       45.15     50.94 o
   4  27  12       90.66      -10.12     49.72 o
   5  27  12       91.90       20.76     50.65 o
   6  27  12       86.98       54.79     70.67 o
   7  27  12       85.14       37.71     78.79 o
   8  27  12      106.47       31.86     93.49 o
   0  28  12      322.18      303.38     78.73 o
   1  28  12       11.64       22.29     37.03 o
   2  28  12      322.27      409.87     54.76 o
   3  28  12      110.41      178.30     53.85 o
   4  28  12       42.53       36.02     61.91 o
   5  28  12       31.26       43.25     90.48 o
   6  28  12      322.98      254.93     97.71 o
   7  28  12      211.87      157.33    129.09 o
   0  29  12       25.10      -23.05    135.66 o
   1  29  12       60.39       36.86     68.25 o
   2  29  12      134.87      159.86     66.86 o
   3  29  12      217.26      231.41     55.37 o
   4  29  12      102.29      174.15     55.60 o
   5  29  12       71.90      140.95     63.41 o
   6  29  12       38.42      650.12    189.52 o
   7  29  12       12.00      -43.22    183.01 o
   0  30  12      391.36      244.82    156.75 o
   1  30  12      391.19      490.37     71.52 o
   2  30  12      140.27      222.32     75.66 o
   3  30  12       49.92      119.62     94.49 o
   4  30  12       14.77       -9.20     62.83 o
   5  30  12       10.66      -33.39     74.73 o
   6  30  12       60.78       57.28    138.27 o
   0  31  12       47.84       -6.67    124.21 o
   1  31  12       95.11      162.25     52.25 o
   2  31  12      207.89      239.88     62.72 o
   3  31  12      101.05       35.72     71.97 o
   4  31  12       32.74      -70.67     70.67 o
   5  31  12        6.31       57.49     67.25 o
   0  32  12      422.92      367.26    125.58 o
   1  32  12       77.49       14.56     94.81 o
   2  32  12      112.62        1.38    130.02 o
   3  32  12      111.77      169.97    183.55 o
   4  32  12      174.35       39.39    175.69 o
   5  32  12      170.59      231.20    113.36 o
   0  33  12       18.80       89.82    180.92 o
   1  33  12       53.06      290.49    180.10 o
   2  33  12       53.43      -18.71    113.39 o
   3  33  12      147.02      157.52     86.04 o
   4  33  12       59.54     -108.76    200.55 o
   0  34  12      192.12      118.29    180.10 o
   1  34  12       53.04      131.71    137.33 o
   2  34  12        0.34     -130.09    130.09 o
   3  34  12       58.22       96.33    202.18 o
   0  35  12       36.71       59.38    202.18 o
   1  35  12       84.68      218.09    155.06 o
   1   0  13     4366.47     4398.44     92.27 o
   2   0  13       31.75      143.84     21.39 o
   3   0  13      117.08      189.16     18.93 o
   4   0  13     1629.05     1588.41     48.32 o
   5   0  13     2949.73     3119.97     73.68 o
   6   0  13      273.25      311.37     33.15 o
   7   0  13       92.75       64.27     82.40 o
   8   0  13      151.52      184.31     47.85 o
   9   0  13       59.06       19.15     59.56 o
  10   0  13        1.34      -13.44     81.55 o
  11   0  13       53.39      126.54    150.36 o
  12   0  13       59.28     -196.25    196.25 o
   0   1  13      173.32      226.25     21.43 o
   1   1  13     1669.49     1861.78     33.65 o
   2   1  13     6445.71     6516.15     92.65 o
   3   1  13     3647.51     3735.15     56.00 o
   4   1  13     4370.42     4623.05     63.23 o
   5   1  13      416.69      318.98     17.89 o
   6   1  13     1264.93     1320.70     34.91 o
   7   1  13     1728.94     1739.18     53.73 o
   8   1  13      377.36      412.30     49.71 o
   9   1  13      678.59      716.16     50.92 o
  10   1  13      213.43      124.79     80.35 o
  11   1  13       57.59       87.43    111.33 o
  12   1  13       54.06       -1.51    133.89 o
   0   2  13     8598.04     8447.63    165.63 o
   1   2  13     4485.18     4676.69     71.69 o
   2   2  13     2313.81     2392.31     40.53 o
   3   2  13     4997.41     5500.57     77.77 o
   4   2  13     7041.44     7468.30     97.95 o
   5   2  13     2159.58     2065.98     43.73 o
   6   2  13      104.32       94.56     25.48 o
   7   2  13      746.25      727.13     38.10 o
   8   2  13       29.05      -36.26     38.17 o
   9   2  13      164.43       95.36     39.01 o
  10   2  13       18.86       43.15     51.09 o
  11   2  13      193.75      275.62    179.99 o
  12   2  13       25.14       37.14    239.54 o
   0   3  13     4730.38     5100.41    105.36 o
   1   3  13     3624.50     3941.06     62.78 o
   2   3  13      768.87      893.08     22.41 o
   3   3  13     2601.75     2941.51     47.33 o
   4   3  13      427.72      547.30     17.84 o
   5   3  13     1682.05     1618.07     34.76 o
   6   3  13     1280.42     1380.85     38.68 o
   7   3  13      172.01      149.04     31.57 o
   8   3  13      546.40      597.08     43.19 o
   9   3  13      158.75      147.83     41.49 o
  10   3  13       16.11       28.65     56.58 o
  11   3  13        4.79      -97.83    117.43 o
  12   3  13      202.47      282.62    140.34 o
   0   4  13      503.11      568.49     25.51 o
   1   4  13     5283.71     6281.21     90.41 o
   2   4  13     1955.21     1983.62     39.50 o
   3   4  13       27.05       59.80     11.30 o
   4   4  13     4498.87     5047.98     71.23 o
   5   4  13       50.09       65.21     17.97 o
   6   4  13      588.34      646.28     28.61 o
   7   4  13      288.19      302.74     29.25 o
   8   4  13     1713.95     1817.09     71.63 o
   9   4  13      298.51      425.46     48.77 o
  10   4  13      352.51      376.88     65.68 o
  11   4  13      102.11       27.18    112.39 o
  12   4  13       30.50       94.54    127.28 o
   0   5  13      219.38      296.65     26.34 o
   1   5  13     3085.41     3518.82     55.49 o
   2   5  13    16249.88    16970.10    236.70 o
   3   5  13      981.63     1040.95     23.68 o
   4   5  13      150.38      215.46     15.45 o
   5   5  13      828.09      814.76     26.33 o
   6   5  13      470.78      432.88     26.77 o
   7   5  13      257.71      339.75     38.58 o
   8   5  13       16.68       22.71     39.60 o
   9   5  13      318.45      270.91     44.59 o
  10   5  13      119.60      193.62     76.61 o
  11   5  13       72.54       93.97    102.46 o
  12   5  13       34.53      240.60    138.81 o
   0   6  13      921.39      885.74     33.08 o
   1   6  13    15040.49    15138.22    214.09 o
   2   6  13     9247.95    10361.63    145.64 o
   3   6  13      157.62      219.40     15.45 o
   4   6  13     1455.17     1616.07     31.92 o
   5   6  13     1476.03     1350.95     33.55 o
   6   6  13     1970.25     1854.16     46.67 o
   7   6  13      697.66      758.17     38.22 o
   8   6  13      218.70      192.28     41.68 o
   9   6  13      180.49      116.03     39.77 o
  10   6  13      143.73      107.57     57.08 o
  11   6  13      180.85      144.27    135.37 o
  12   6  13      220.36      384.06    186.38 o
   0   7  13     1761.69     2104.82    106.43 o
   1   7  13     3114.57     3390.94     55.22 o
   2   7  13     2096.97     2139.21     38.95 o
   3   7  13      322.89      381.39     16.77 o
   4   7  13     1686.37     1743.37     36.29 o
   5   7  13     2159.94     2181.26     45.11 o
   6   7  13      934.03     1006.85     43.23 o
   7   7  13      973.32     1099.32     43.88 o
   8   7  13       51.57       74.01     37.50 o
   9   7  13       88.24       72.90     39.15 o
  10   7  13      307.24      251.86     72.89 o
  11   7  13       30.45       67.06     85.71 o
  12   7  13      116.36      -72.82    165.11 o
   0   8  13     9232.55     9077.72    181.46 o
   1   8  13     6106.40     6053.83     91.76 o
   2   8  13      754.50      758.22     22.06 o
   3   8  13      507.06      450.38     18.05 o
   4   8  13     3396.80     3142.33     52.91 o
   5   8  13      491.64      511.42     23.88 o
   6   8  13      661.29      758.62     31.71 o
   7   8  13      762.42      794.45     39.95 o
   8   8  13      604.74      656.90     52.45 o
   9   8  13      171.65      180.53     45.88 o
  10   8  13       25.18       66.37     68.46 o
  11   8  13      101.31      146.62     71.23 o
  12   8  13       77.61      173.39    147.00 o
   0   9  13      233.21      224.13     24.13 o
   1   9  13     2770.42     2389.31     44.17 o
   2   9  13     1133.00     1146.70     28.86 o
   3   9  13     1862.94     1777.99     33.30 o
   4   9  13     1112.98     1097.72     27.24 o
   5   9  13      630.09      608.70     28.53 o
   6   9  13       45.05       52.19     27.00 o
   7   9  13      694.30      579.57     37.33 o
   8   9  13      159.60      139.25     46.55 o
   9   9  13      262.61      321.59     46.99 o
  10   9  13       69.24       36.57     62.93 o
  11   9  13      169.01      143.49    127.54 o
  12   9  13      142.65      199.42    122.23 o
   0  10  13      143.77      159.96     19.38 o
   1  10  13     1908.51     2003.27     36.51 o
   2  10  13     1274.97     1340.94     30.08 o
   3  10  13     3545.20     3262.30     55.11 o
   4  10  13      186.08      188.96     18.33 o
   5  10  13      220.73      207.16     24.52 o
   6  10  13       13.76       65.59     27.92 o
   7  10  13      284.66      316.92     36.07 o
   8  10  13      300.15      237.66     36.80 o
   9  10  13       11.02       57.55     45.33 o
  10  10  13      327.97      127.74     66.03 o
  11  10  13       55.23       13.89     66.73 o
  12  10  13       55.17       41.46    193.36 o
   0  11  13     1684.63     1639.18     48.08 o
   1  11  13     1241.09     1060.78     25.92 o
   2  11  13     1511.44     1665.75     31.79 o
   3  11  13     6157.57     6057.82     98.18 o
   4  11  13       79.02       83.43     19.07 o
   5  11  13      245.71      241.41     26.37 o
   6  11  13      333.88      238.91     29.76 o
   7  11  13      861.50      823.96     43.74 o
   8  11  13      168.71      204.72     36.83 o
   9  11  13      122.40      221.61     52.42 o
  10  11  13      214.10      351.32     65.22 o
  11  11  13       97.49       -8.33     71.68 o
   0  12  13      294.99      231.70     26.04 o
   1  12  13      691.26      773.01     22.69 o
   2  12  13     1692.83     1594.41     33.99 o
   3  12  13      301.46      304.35     21.92 o
   4  12  13      676.42      859.60     28.25 o
   5  12  13       71.19       37.04     24.35 o
   6  12  13     1114.55     1072.32     42.68 o
   7  12  13     1275.98     1204.56     50.54 o
   8  12  13      343.54      260.38     38.91 o
   9  12  13       18.96       96.36     43.72 o
  10  12  13       20.97       27.37     62.89 o
  11  12  13       15.87       31.48     87.70 o
   0  13  13     4504.36     4344.68     97.61 o
   1  13  13      805.00      717.66     22.49 o
   2  13  13      409.49      300.85     19.64 o
   3  13  13      491.12      425.36     25.00 o
   4  13  13      221.01      306.39     21.96 o
   5  13  13     1078.40     1074.64     37.85 o
   6  13  13      481.93      476.31     34.79 o
   7  13  13      270.50      281.42     42.46 o
   8  13  13      521.07      566.28     44.24 o
   9  13  13       69.38       -2.25     44.01 o
  10  13  13      135.93      197.24     65.20 o
  11  13  13      296.63      227.85     85.02 o
   0  14  13     1266.41     1213.22     43.37 o
   1  14  13     1449.04     1476.80     33.51 o
   2  14  13       23.30       41.99     21.77 o
   3  14  13     1180.56     1119.04     32.97 o
   4  14  13      402.12      358.60     26.11 o
   5  14  13      430.34      427.67     30.78 o
   6  14  13      795.91      775.25     43.46 o
   7  14  13      108.56      161.23     42.68 o
   8  14  13     1349.39     1412.92     58.15 o
   9  14  13      252.48      308.65     54.03 o
  10  14  13       87.86      -12.76     62.80 o
  11  14  13      260.09      425.71     85.50 o
   0  15  13      338.70      314.16     32.36 o
   1  15  13      187.23      193.04     22.43 o
   2  15  13      756.45      611.20     24.56 o
   3  15  13      312.99      331.38     26.12 o
   4  15  13       45.14       49.94     23.59 o
   5  15  13     1094.63     1038.54     49.52 o
   6  15  13      267.28      217.55     36.73 o
   7  15  13      137.33      101.40     38.11 o
   8  15  13      325.03      331.02     47.30 o
   9  15  13       69.06      123.17     62.48 o
  10  15  13       45.94       25.58     85.29 o
  11  15  13       81.91       84.11     85.72 o
   0  16  13      208.42      215.79     32.51 o
   1  16  13      703.53      694.99     28.94 o
   2  16  13      448.73      433.42     22.78 o
   3  16  13      397.72      470.68     29.05 o
   4  16  13      650.69      616.53     30.86 o
   5  16  13     1079.77     1013.07     46.23 o
   6  16  13       71.66       94.47     34.02 o
   7  16  13       32.45       21.16     40.33 o
   8  16  13       85.13       97.11     43.12 o
   9  16  13       18.35      -34.73     52.01 o
  10  16  13       78.98      153.15     71.54 o
  11  16  13       93.17      209.68     86.36 o
   0  17  13      213.88      244.17     36.20 o
   1  17  13     2320.13     2173.50     49.56 o
   2  17  13      632.24      675.49     34.36 o
   3  17  13     1073.25      999.15     37.07 o
   4  17  13      835.64      874.58     35.15 o
   5  17  13      900.07      987.21     60.13 o
   6  17  13     1144.07     1191.46     49.57 o
   7  17  13      566.38      577.50     50.03 o
   8  17  13      165.96      155.81     45.89 o
   9  17  13        1.14      -23.28     59.77 o
  10  17  13       45.85       64.24     82.26 o
   0  18  13      735.63      889.20     49.03 o
   1  18  13       81.89       33.91     26.89 o
   2  18  13     1230.40     1069.24     40.92 o
   3  18  13      433.22      397.59     30.46 o
   4  18  13      258.11      270.35     31.85 o
   5  18  13      700.86      656.89     42.38 o
   6  18  13      301.45      256.02     39.68 o
   7  18  13      226.74      190.70     45.44 o
   8  18  13       11.68       92.11     44.37 o
   9  18  13      186.61      145.77     64.48 o
  10  18  13       70.28       71.15     78.72 o
   0  19  13       36.01      133.84     38.36 o
   1  19  13      687.54      611.28     32.13 o
   2  19  13     1441.16     1260.25     45.17 o
   3  19  13      955.25      920.06     40.47 o
   4  19  13     1668.25     1590.40     50.72 o
   5  19  13      528.45      543.92     44.01 o
   6  19  13      498.47      534.05     57.85 o
   7  19  13        3.88       72.59     44.57 o
   8  19  13       38.77      109.52     46.88 o
   9  19  13       39.66       92.42     78.76 o
  10  19  13      187.06      185.47    142.45 o
   0  20  13      176.05      204.38     42.29 o
   1  20  13     3466.52     3361.78     69.37 o
   2  20  13     2076.86     2023.03     70.11 o
   3  20  13     1796.27     1655.74     49.71 o
   4  20  13      208.11      247.73     32.69 o
   5  20  13      438.44      468.20     48.79 o
   6  20  13      123.86      100.75     41.66 o
   7  20  13      206.14      153.32     48.05 o
   8  20  13      195.62      192.86     61.95 o
   9  20  13      300.15      343.50     85.11 o
  10  20  13      245.95      288.74    122.45 o
   0  21  13     2730.64     2571.68    103.35 o
   1  21  13     3703.27     3791.19     75.61 o
   2  21  13      214.09      159.86     36.50 o
   3  21  13      402.75      376.85     41.97 o
   4  21  13      410.56      373.86     36.76 o
   5  21  13      526.66      499.95     43.88 o
   6  21  13      332.11      568.01     52.94 o
   7  21  13      134.09      163.60     57.95 o
   8  21  13       16.77       64.83     58.02 o
   9  21  13      148.15      139.35     80.07 o
  10  21  13      345.57      489.43    134.99 o
   0  22  13      571.91      642.23     64.95 o
   1  22  13      632.16      579.35     40.69 o
   2  22  13     1617.47     1382.42     55.15 o
   3  22  13     1199.04     1312.39     49.07 o
   4  22  13      385.50      434.83     39.70 o
   5  22  13       94.46       31.53     42.57 o
   6  22  13      154.35      116.80     47.26 o
   7  22  13      207.57       83.18     57.59 o
   8  22  13       65.47      -13.55     55.52 o
   9  22  13       98.29       91.62     83.09 o
   0  23  13     1504.04     1486.85     67.13 o
   1  23  13     1305.11     1146.05     49.09 o
   2  23  13     1707.48     1802.62     81.43 o
   3  23  13      109.16       88.25     37.02 o
   4  23  13      296.10      281.88     40.47 o
   5  23  13      384.83      393.94     54.95 o
   6  23  13      280.43      154.17     64.24 o
   7  23  13      113.62      123.71     53.51 o
   8  23  13       45.72       15.11     55.26 o
   9  23  13       25.68      115.16    110.40 o
   0  24  13      290.35      179.53     59.22 o
   1  24  13     1608.30     1768.73     64.43 o
   2  24  13      167.34       72.35     42.42 o
   3  24  13      742.31      791.04     49.50 o
   4  24  13       81.91       55.26     49.26 o
   5  24  13       87.78       68.01     45.48 o
   6  24  13      246.48      367.77     67.67 o
   7  24  13      109.75       39.82     59.28 o
   8  24  13      104.07      199.62     97.95 o
   9  24  13       94.90       53.59     90.79 o
   0  25  13     3208.41     3028.81    172.11 o
   1  25  13      118.51       50.93     46.29 o
   2  25  13       61.37       88.67     40.52 o
   3  25  13      663.39      625.75     49.27 o
   4  25  13      284.96      311.42     47.18 o
   5  25  13      155.82      110.67     48.34 o
   6  25  13       47.21      121.43     57.55 o
   7  25  13       63.36      125.48     72.38 o
   8  25  13      148.85      142.19     67.30 o
   0  26  13       10.27      -16.67     60.14 o
   1  26  13      431.56      550.91     67.81 o
   2  26  13       11.15      -43.23     43.23 o
   3  26  13      440.88      444.87     63.00 o
   4  26  13       16.36       11.03     40.38 o
   5  26  13      167.72       96.24     50.56 o
   6  26  13       95.88      143.09     79.08 o
   7  26  13      247.36      213.49     77.98 o
   8  26  13      323.68      337.47    184.06 o
   0  27  13      381.95      513.37    104.95 o
   1  27  13       65.87       59.04     47.52 o
   2  27  13      102.38      125.55     46.37 o
   3  27  13      150.53      181.68     49.88 o
   4  27  13        3.05       -9.31     50.26 o
   5  27  13       41.55      130.16     60.92 o
   6  27  13      103.54      -56.93     66.05 o
   7  27  13       67.80       69.03     86.63 o
   0  28  13      217.10      286.20    104.29 o
   1  28  13       21.27       26.44     60.93 o
   2  28  13       10.04      -11.27     72.72 o
   3  28  13      269.20      375.51     63.90 o
   4  28  13       64.78       11.25     52.84 o
   5  28  13      167.77      112.27     62.70 o
   6  28  13       52.00      120.16     76.93 o
   7  28  13      147.65      138.38    113.00 o
   0  29  13       70.97       89.52     69.19 o
   1  29  13       69.98       37.48     84.58 o
   2  29  13      105.26      106.09     63.67 o
   3  29  13      108.26      122.37    116.98 o
   4  29  13       59.10      127.10     62.35 o
   5  29  13      154.26      171.79     63.28 o
   6  29  13      148.94      150.70    120.79 o
   7  29  13        1.80      -36.29    107.98 o
   0  30  13        1.65      128.86    144.66 o
   1  30  13      500.63      656.18     85.50 o
   2  30  13      295.12      349.87     86.54 o
   3  30  13       72.72        4.34     61.81 o
   4  30  13       80.29      189.21     63.65 o
   5  30  13       73.64       -8.25     75.68 o
   6  30  13       24.64      151.40    181.27 o
   0  31  13      294.48      101.12     85.61 o
   1  31  13      146.96       63.25     76.01 o
   2  31  13        6.82      -13.49     71.74 o
   3  31  13       89.40      126.21     86.32 o
   4  31  13      106.08       23.41    133.31 o
   5  31  13       15.00      -47.04     79.65 o
   0  32  13       80.53      154.57    251.16 o
   1  32  13      124.27       81.15     72.94 o
   2  32  13       70.53       22.74    103.59 o
   3  32  13       99.48      151.85    136.09 o
   4  32  13       34.39       29.87    188.93 o
   5  32  13        6.12      157.33    186.38 o
   0  33  13       33.09     -109.46    193.35 o
   1  33  13       48.59      162.34    133.34 o
   2  33  13       12.14      -19.20    249.12 o
   3  33  13       67.07        4.27    103.76 o
   4  33  13       57.27     -201.37    201.37 o
   0  34  13        3.91      291.65    197.88 o
   1  34  13       10.04      137.52    147.57 o
   2  34  13       82.07      186.28    176.02 o
   0  35  13      245.75      766.08    224.61 o
   0   0  14     8753.88     8271.58    250.42 o
   1   0  14      602.89      600.80     27.90 o
   2   0  14    15056.75    16911.50    326.52 o
   3   0  14     5218.78     5185.41    108.42 o
   4   0  14     5612.67     5304.34    105.97 o
   5   0  14       42.97       39.59     23.99 o
   6   0  14      139.31      107.64     31.72 o
   7   0  14     1227.57     1463.78     71.73 o
   8   0  14     1662.17     1460.16     88.52 o
   9   0  14     1088.78     1328.68     88.22 o
  10   0  14      124.46       78.43     64.82 o
  11   0  14      159.55      125.72    165.93 o
  12   0  14       31.38      -95.75    196.72 o
   0   1  14     2144.30     2293.56     60.91 o
   1   1  14     6715.95     6412.31     91.18 o
   2   1  14     9940.52     9605.65    133.34 o
   3   1  14     2388.66     2800.70     46.62 o
   4   1  14      696.57      614.14     21.36 o
   5   1  14     1543.71     1633.89     35.52 o
   6   1  14     4315.84     4706.16     91.11 o
   7   1  14     1462.22     1417.42     57.37 o
   8   1  14       17.00       25.00     36.87 o
   9   1  14      189.42      176.26     46.31 o
  10   1  14       96.05      145.00     45.66 o
  11   1  14       42.40       16.04    189.98 o
  12   1  14      123.91      -56.12    139.72 o
   0   2  14      249.57      343.15     26.26 o
   1   2  14      958.43     1137.77     27.04 o
   2   2  14     2043.61     1870.24     36.14 o
   3   2  14       43.19       49.78     15.11 o
   4   2  14     9302.37     9821.93    134.91 o
   5   2  14      806.42      806.37     25.82 o
   6   2  14      647.53      641.76     25.13 o
   7   2  14      820.66      839.93     44.36 o
   8   2  14       63.88       86.52     36.67 o
   9   2  14      441.35      527.43     81.45 o
  10   2  14      359.62      377.89     63.26 o
  11   2  14       73.16       62.70    119.29 o
  12   2  14      223.43      107.85    133.67 o
   0   3  14      275.55      341.12     23.57 o
   1   3  14      468.30      559.86     21.97 o
   2   3  14      574.77      606.01     19.62 o
   3   3  14     3317.00     3336.07     55.51 o
   4   3  14     1362.50     1445.92     29.02 o
   5   3  14      359.99      384.19     19.55 o
   6   3  14      590.97      625.62     29.21 o
   7   3  14      277.62      315.83     35.42 o
   8   3  14      159.05      202.44     41.06 o
   9   3  14      683.81      701.96     55.35 o
  10   3  14      215.70      136.04     61.31 o
  11   3  14       36.75      -74.18    120.19 o
  12   3  14       77.77      263.40    140.28 o
   0   4  14      364.99      444.06     25.69 o
   1   4  14     2266.60     2200.29     39.33 o
   2   4  14      460.65      542.45     19.81 o
   3   4  14     1135.39      997.93     24.57 o
   4   4  14       66.98       48.93     14.35 o
   5   4  14      194.19      231.25     19.88 o
   6   4  14      153.16      199.39     24.75 o
   7   4  14       30.06       87.91     28.06 o
   8   4  14       12.71       44.05     37.16 o
   9   4  14      980.80     1087.73     59.15 o
  10   4  14       22.90      -41.26     55.74 o
  11   4  14      202.10      159.89    183.59 o
  12   4  14       13.24     -162.42    194.92 o
   0   5  14     1998.48     1862.56     50.16 o
   1   5  14     1953.77     1760.16     34.15 o
   2   5  14     2225.99     2188.22     44.06 o
   3   5  14      263.46      304.46     17.87 o
   4   5  14     3364.31     3341.54     53.58 o
   5   5  14      925.58      859.87     28.02 o
   6   5  14      419.51      403.96     26.71 o
   7   5  14      678.55      706.16     42.27 o
   8   5  14      397.72      430.77     44.21 o
   9   5  14      153.45      140.19     45.09 o
  10   5  14        3.87      -58.73     58.73 o
  11   5  14       52.52      258.88    176.62 o
  12   5  14      110.03      175.80    183.47 o
   0   6  14      485.86      486.61     26.67 o
   1   6  14     3340.19     3656.67     60.89 o
   2   6  14     6758.54     6466.81     94.77 o
   3   6  14     1400.93     1479.82     29.84 o
   4   6  14       75.79      114.18     17.66 o
   5   6  14     1485.27     1403.14     35.09 o
   6   6  14     1137.27     1307.79     39.83 o
   7   6  14     1343.65     1359.69     48.43 o
   8   6  14      270.12      348.35     40.47 o
   9   6  14      455.54      506.75     49.32 o
  10   6  14       82.37      122.78    100.28 o
  11   6  14      131.58       51.71     98.53 o
   0   7  14     5172.77     5102.56    116.92 o
   1   7  14     7226.25     7233.56    108.03 o
   2   7  14      104.16      170.77     16.92 o
   3   7  14     2484.93     2354.43     40.80 o
   4   7  14      485.84      420.42     20.13 o
   5   7  14      293.25      295.78     23.44 o
   6   7  14       69.10       49.95     23.11 o
   7   7  14      354.80      420.18     35.26 o
   8   7  14      152.73      265.55     45.52 o
   9   7  14       48.66       78.09     44.52 o
  10   7  14       61.14      111.63     63.42 o
  11   7  14       69.57      343.60     81.54 o
  12   7  14        6.74      -57.93    466.70 o
   0   8  14     3675.04     3603.27     88.37 o
   1   8  14     3440.66     3289.83     56.57 o
   2   8  14      106.61       84.72     15.87 o
   3   8  14      194.60      199.39     15.48 o
   4   8  14     1050.87     1038.37     30.09 o
   5   8  14      230.24      215.16     20.90 o
   6   8  14     1299.39     1151.01     41.99 o
   7   8  14     1527.11     1534.78     52.46 o
   8   8  14      233.14      230.60     40.86 o
   9   8  14      558.82      657.94     56.41 o
  10   8  14       24.23      -55.43     63.42 o
  11   8  14      171.61      209.15     74.13 o
  12   8  14        6.09     -159.77    159.77 o
   0   9  14      262.17      328.78     26.44 o
   1   9  14     1270.70     1204.62     28.61 o
   2   9  14     1459.83     1433.32     32.43 o
   3   9  14      106.10       76.65     17.45 o
   4   9  14       51.31       22.49     16.96 o
   5   9  14      303.44      317.48     23.54 o
   6   9  14      841.68      900.83     37.81 o
   7   9  14     1763.53     1715.34     59.53 o
   8   9  14      425.67      448.96     54.35 o
   9   9  14      382.34      357.21     49.44 o
  10   9  14        7.94       22.32     59.82 o
  11   9  14       47.11       61.05     69.78 o
  12   9  14      113.04       63.64    156.86 o
   0  10  14      673.41      751.26     33.20 o
   1  10  14      904.46      829.54     24.53 o
   2  10  14     1411.91     1321.78     29.60 o
   3  10  14      206.30      188.80     20.04 o
   4  10  14      315.12      324.49     20.54 o
   5  10  14       15.28        8.04     21.15 o
   6  10  14      121.72      167.71     31.56 o
   7  10  14      214.80      216.92     35.68 o
   8  10  14       96.99       57.23     38.98 o
   9  10  14       82.64      128.45     49.15 o
  10  10  14      197.47      236.34     67.65 o
  11  10  14      157.75      128.29     70.99 o
   0  11  14     3062.56     2622.65     66.16 o
   1  11  14      253.61      242.27     20.01 o
   2  11  14      340.58      397.89     19.35 o
   3  11  14       99.51       56.23     21.75 o
   4  11  14       32.98       53.26     18.23 o
   5  11  14     1492.01     1361.57     39.65 o
   6  11  14      626.92      640.22     36.41 o
   7  11  14      421.43      327.10     39.29 o
   8  11  14      282.77      215.48     41.07 o
   9  11  14       97.41       57.53     44.30 o
  10  11  14       48.36       71.19     65.73 o
  11  11  14       47.88      119.46     70.83 o
   0  12  14      385.22      413.41     29.14 o
   1  12  14      735.86      592.81     22.49 o
   2  12  14     1018.21     1006.32     27.63 o
   3  12  14      208.32      263.71     22.14 o
   4  12  14      288.24      353.61     22.91 o
   5  12  14     2615.82     2784.86     63.38 o
   6  12  14       69.36       42.61     30.11 o
   7  12  14      159.35      209.15     37.66 o
   8  12  14       17.36       -6.08     37.87 o
   9  12  14       29.92       41.81     46.76 o
  10  12  14      228.76      362.86     67.60 o
  11  12  14      152.38       38.68     76.54 o
   0  13  14       19.46       54.81     27.29 o
   1  13  14      967.79     1012.96     28.27 o
   2  13  14      191.86      222.19     18.68 o
   3  13  14     1151.61     1212.99     34.43 o
   4  13  14      847.59      871.11     29.97 o
   5  13  14     1175.90     1200.43     43.22 o
   6  13  14      169.50      233.74     33.48 o
   7  13  14     1340.54     1196.07     52.39 o
   8  13  14      340.69      483.41     47.18 o
   9  13  14      237.31      177.87     51.61 o
  10  13  14       97.58       96.11     64.30 o
  11  13  14        2.86      114.63    112.62 o
   0  14  14     2373.50     2458.10     66.54 o
   1  14  14      475.76      428.99     24.06 o
   2  14  14      339.49      289.30     19.84 o
   3  14  14      128.56      161.11     24.23 o
   4  14  14       90.17       78.35     23.90 o
   5  14  14     1162.95     1063.80     42.31 o
   6  14  14     2408.37     2481.65     68.51 o
   7  14  14       44.32      -37.31     37.31 o
   8  14  14      476.14      412.35     50.03 o
   9  14  14      289.23      319.78     59.94 o
  10  14  14      155.64      175.35     68.16 o
  11  14  14       35.48      179.64     87.54 o
   0  15  14      129.31      135.57     27.54 o
   1  15  14     1750.46     1863.90     41.83 o
   2  15  14      489.62      444.35     23.94 o
   3  15  14     3256.82     3210.88     65.92 o
   4  15  14      513.98      527.52     29.38 o
   5  15  14     1500.15     1503.96     49.88 o
   6  15  14      857.92      982.22     44.98 o
   7  15  14       14.11        5.96     38.30 o
   8  15  14       17.36       10.83     41.98 o
   9  15  14      110.83       52.74     53.70 o
  10  15  14       41.21      132.07     68.01 o
  11  15  14        1.37      132.76    107.18 o
   0  16  14     1776.37     1928.66     64.58 o
   1  16  14      612.74      485.41     27.12 o
   2  16  14     1204.47     1133.55     37.38 o
   3  16  14     1694.47     1583.00     45.04 o
   4  16  14       64.28      164.65     26.09 o
   5  16  14      162.70      121.96     29.07 o
   6  16  14      876.83      925.98     49.09 o
   7  16  14       92.10      143.30     54.78 o
   8  16  14      159.22      191.54     52.85 o
   9  16  14       72.47       69.87     54.15 o
  10  16  14      102.07       76.78     86.02 o
  11  16  14       51.89       17.47     91.58 o
   0  17  14     1588.71     1351.68     55.31 o
   1  17  14     1366.79     1320.30     38.73 o
   2  17  14      164.20      143.10     27.90 o
   3  17  14      282.58      277.45     30.77 o
   4  17  14       80.29      103.86     26.83 o
   5  17  14       46.23      -31.38     31.38 o
   6  17  14      295.87      224.02     40.72 o
   7  17  14       17.82      -41.33     41.33 o
   8  17  14       40.94        1.61     43.56 o
   9  17  14       12.73       85.75     79.04 o
  10  17  14       48.98      145.82    133.54 o
   0  18  14      249.37      244.89     36.59 o
   1  18  14      749.89      709.59     32.90 o
   2  18  14      240.72      237.87     31.60 o
   3  18  14      161.84      103.06     29.79 o
   4  18  14      844.81      903.82     38.10 o
   5  18  14     1095.44     1027.23     47.57 o
   6  18  14       63.59       17.54     36.63 o
   7  18  14      152.66      111.52     44.97 o
   8  18  14      184.09      244.97     50.63 o
   9  18  14      193.78      185.26     54.47 o
  10  18  14      592.11      852.79    128.99 o
   0  19  14      150.73       17.23     47.83 o
   1  19  14      882.91      809.00     34.85 o
   2  19  14      282.88      214.47     32.83 o
   3  19  14      533.23      596.71     38.69 o
   4  19  14      377.87      336.12     34.28 o
   5  19  14       45.54       93.50     33.95 o
   6  19  14      109.70       93.28     38.12 o
   7  19  14      316.24      443.77     61.59 o
   8  19  14      210.58      240.28     49.58 o
   9  19  14      102.14      116.49     64.57 o
  10  19  14        3.04      -46.20     85.49 o
   0  20  14       37.11       36.12     44.00 o
   1  20  14      142.98       58.38     30.07 o
   2  20  14     2702.72     2928.00     74.20 o
   3  20  14      645.02      617.38     38.49 o
   4  20  14     1201.68     1158.47     48.48 o
   5  20  14     2190.97     2072.77     77.76 o
   6  20  14      494.83      352.99     50.99 o
   7  20  14      211.56       70.10     62.55 o
   8  20  14       14.35       38.72     52.44 o
   9  20  14       51.78      185.75     66.27 o
  10  20  14      112.40      128.78    115.75 o
   0  21  14    12678.46    12814.93    316.32 o
   1  21  14       23.69       81.95     37.33 o
   2  21  14     1390.25     1246.00     56.97 o
   3  21  14      545.39      523.11     41.79 o
   4  21  14      651.92      594.74     41.66 o
   5  21  14      170.06      199.04     42.63 o
   6  21  14      150.86      130.31     52.20 o
   7  21  14       48.45       89.68     50.59 o
   8  21  14      219.25      295.72     80.62 o
   9  21  14       70.89       86.29    163.82 o
   0  22  14      937.34      902.09     75.67 o
   1  22  14     2944.73     3007.56     81.46 o
   2  22  14     6284.12     5958.64    131.68 o
   3  22  14      375.44      426.95     44.75 o
   4  22  14      299.13      297.90     38.01 o
   5  22  14      365.19      258.48     71.32 o
   6  22  14       54.12      115.57     56.42 o
   7  22  14       37.87      -39.36     48.94 o
   8  22  14       58.52       75.48     73.68 o
   9  22  14       76.59      -98.06     98.06 o
   0  23  14      654.46      601.68     60.16 o
   1  23  14     1353.78     1378.35     58.49 o
   2  23  14     1660.44     1611.51     71.40 o
   3  23  14      195.40      177.77     37.18 o
   4  23  14      207.70      280.80     45.34 o
   5  23  14      353.49      432.03     49.32 o
   6  23  14       25.90       84.39     51.39 o
   7  23  14      225.53      317.78     84.58 o
   8  23  14       65.34      -56.99     56.99 o
   9  23  14      212.07      254.17    113.21 o
   0  24  14      257.37      167.49     53.83 o
   1  24  14      579.02      533.26     55.27 o
   2  24  14      907.97      912.74     65.64 o
   3  24  14      463.38      472.55     62.82 o
   4  24  14      390.77      427.49     55.57 o
   5  24  14        7.91       93.11     46.15 o
   6  24  14      187.99      121.65     56.00 o
   7  24  14      119.22      103.53     73.45 o
   8  24  14      127.34      178.23     64.82 o
   0  25  14       10.82      -57.82     57.82 o
   1  25  14      336.22      278.15     55.23 o
   2  25  14      487.01      613.84     58.07 o
   3  25  14       53.06      129.01     47.97 o
   4  25  14      357.11      369.36     68.88 o
   5  25  14       84.68       83.35     71.26 o
   6  25  14      209.23      167.50     72.19 o
   7  25  14       83.50       48.70     71.36 o
   8  25  14      238.37      179.68     92.27 o
   0  26  14     1133.76     1310.77    124.67 o
   1  26  14      440.17      320.61    108.82 o
   2  26  14      178.68      166.59     51.01 o
   3  26  14        4.46      -42.15     42.15 o
   4  26  14       31.95       10.62     46.13 o
   5  26  14      105.74       26.70     50.44 o
   6  26  14        0.19      -60.04     60.04 o
   7  26  14      254.76      191.41     81.76 o
   8  26  14      210.55      192.79     97.54 o
   0  27  14       26.78      143.59     87.87 o
   1  27  14        5.78      -27.78     67.73 o
   2  27  14        2.51      -29.46     55.79 o
   3  27  14       23.12       82.42     50.87 o
   4  27  14      278.27      239.01     63.17 o
   5  27  14        4.53        3.86     51.95 o
   6  27  14      540.97      568.60    132.06 o
   7  27  14      185.51      114.91    106.65 o
   0  28  14       80.47      173.16     82.33 o
   1  28  14      221.88      209.55     71.98 o
   2  28  14        9.43       83.60     52.06 o
   3  28  14        7.25       95.97     50.62 o
   4  28  14      260.25      312.39     77.79 o
   5  28  14      189.85      243.22     70.94 o
   6  28  14       81.43      132.37     93.39 o
   7  28  14      116.20       75.09     92.32 o
   0  29  14       65.19       40.07    102.90 o
   1  29  14      215.79       90.71     61.19 o
   2  29  14       31.59       63.03     52.58 o
   3  29  14       52.01       68.29     68.44 o
   4  29  14      210.08      334.86    113.21 o
   5  29  14      305.26      344.32     86.87 o
   6  29  14       39.70       59.31    104.30 o
   0  30  14       20.83      -83.22     83.22 o
   1  30  14      239.13      160.14     61.41 o
   2  30  14      147.04      150.30     58.95 o
   3  30  14       22.92       23.96     59.11 o
   4  30  14      100.42      -29.18     77.28 o
   5  30  14      129.92      222.94     77.96 o
   6  30  14       66.28      127.35    181.50 o
   0  31  14       91.34      208.92    160.58 o
   1  31  14      439.96      476.13     93.89 o
   2  31  14       68.64       28.84     67.62 o
   3  31  14      105.49      157.29     71.60 o
   4  31  14       30.40      -62.24    103.59 o
   5  31  14       64.76      119.43    112.55 o
   0  32  14      169.58      305.62    195.91 o
   1  32  14      217.71      -19.47    105.34 o
   2  32  14       48.89       70.22     96.15 o
   3  32  14       51.03      -46.33     99.38 o
   4  32  14        3.93      -46.43    116.40 o
   0  33  14       36.46       28.58    187.89 o
   1  33  14       65.72     -143.33    143.33 o
   2  33  14       31.58      -26.80    152.50 o
   3  33  14       78.64     -145.84    145.84 o
   1  34  14        5.49     -126.62    146.86 o
   2  34  14       44.09       24.61    251.80 o
   1   0  15       13.62        6.03     21.64 o
   2   0  15      644.43      635.95     31.58 o
   3   0  15     1681.87     1780.09     53.62 o
   4   0  15     1680.40     1560.65     46.53 o
   5   0  15     4330.10     4616.35    103.02 o
   6   0  15     8375.66     8584.40    193.65 o
   7   0  15       15.65       30.37     52.25 o
   8   0  15      930.39     1037.53     81.02 o
   9   0  15       74.84        3.94     60.70 o
  10   0  15      203.28      181.75     78.47 o
  12   0  15      218.33      184.05    217.40 o
   0   1  15     1062.70     1013.93     37.92 o
   1   1  15     1150.84     1277.45     28.40 o
   2   1  15     1273.31     1623.22     32.96 o
   3   1  15      625.03      616.69     21.77 o
   4   1  15     1158.38     1363.07     31.75 o
   5   1  15      341.80      344.79     22.37 o
   6   1  15      542.36      621.35     29.19 o
   7   1  15      334.52      312.38     41.31 o
   8   1  15       22.54       74.74     40.82 o
   9   1  15      138.10      168.16     77.78 o
  10   1  15       11.61       -2.78     55.63 o
  11   1  15      150.37     -118.29    175.69 o
  12   1  15      192.84       44.40    146.37 o
   0   2  15        4.33       62.90     22.52 o
   1   2  15     1425.88     1311.02     29.87 o
   2   2  15     7189.98     7338.83    104.61 o
   3   2  15      135.15       99.81     15.72 o
   4   2  15      675.33      728.35     25.52 o
   5   2  15     1422.17     1398.66     32.48 o
   6   2  15      942.51      898.57     31.05 o
   7   2  15     1063.52     1092.41     49.81 o
   8   2  15      155.89      284.69     43.86 o
   9   2  15      406.43      486.50     64.03 o
  10   2  15      156.71       84.37     56.82 o
  11   2  15      171.99      -14.52    167.90 o
  12   2  15       27.66       95.33    145.99 o
   0   3  15      427.80      439.32     26.54 o
   1   3  15     7316.22     7272.18    107.89 o
   2   3  15      235.90      247.48     16.73 o
   3   3  15     1260.23     1326.66     30.63 o
   4   3  15     1595.53     1755.60     33.97 o
   5   3  15      129.30      148.50     18.98 o
   6   3  15      489.28      548.01     30.97 o
   7   3  15     1384.19     1473.26     56.11 o
   8   3  15     1962.10     2146.07     71.23 o
   9   3  15       61.23       40.61     49.48 o
  10   3  15       12.07      -45.56     57.73 o
  11   3  15      125.21       60.21    233.67 o
  12   3  15      144.11     -139.90    196.72 o
   0   4  15     1536.72     1648.65     47.09 o
   1   4  15      144.73      144.17     19.66 o
   2   4  15     1979.44     2079.43     41.25 o
   3   4  15     2348.14     2441.87     43.29 o
   4   4  15       38.55       51.96     17.49 o
   5   4  15     1141.21     1060.09     29.78 o
   6   4  15     1304.67     1361.44     40.50 o
   7   4  15      324.04      338.30     41.80 o
   8   4  15       84.20      149.69     39.59 o
   9   4  15      138.56      185.67     42.99 o
  10   4  15      200.04       95.72     55.75 o
  11   4  15       60.82      167.77     82.31 o
  12   4  15       92.66      234.01    146.27 o
   0   5  15    10159.96    10932.97    213.83 o
   1   5  15     2389.98     2401.87     42.71 o
   2   5  15     8094.41     8397.20    123.71 o
   3   5  15     3429.69     3577.50     57.88 o
   4   5  15       23.63       44.87     17.07 o
   5   5  15      572.15      647.50     27.77 o
   6   5  15       56.64       71.13     25.01 o
   7   5  15      146.32      120.05     35.49 o
   8   5  15      111.32      107.41     38.33 o
   9   5  15      101.10      196.88     45.39 o
  10   5  15      258.81      210.77     59.02 o
  11   5  15      194.95      154.63     99.08 o
  12   5  15       61.03     -215.08    215.08 o
   0   6  15        1.30        1.92     22.84 o
   1   6  15     1696.59     1766.54     35.44 o
   2   6  15     1036.46     1011.79     26.71 o
   3   6  15       32.81       32.67     16.63 o
   4   6  15     1898.85     1803.83     40.18 o
   5   6  15      468.00      452.27     24.30 o
   6   6  15     1027.48     1041.31     36.83 o
   7   6  15      385.01      409.16     35.29 o
   8   6  15      125.29      192.62     40.43 o
   9   6  15        6.24       17.25     44.89 o
  10   6  15       43.06      -18.31     80.43 o
  11   6  15        1.17       25.32     79.07 o
  12   6  15        9.81      -49.27    192.89 o
   0   7  15      269.21      435.36     27.51 o
   1   7  15      393.54      381.26     20.67 o
   2   7  15     1993.87     1979.81     38.35 o
   3   7  15      854.99      849.59     23.61 o
   4   7  15     2224.97     2111.55     42.78 o
   5   7  15      385.44      381.98     26.34 o
   6   7  15      231.74      291.42     27.35 o
   7   7  15      735.56      739.87     51.81 o
   8   7  15      160.94      172.58     41.30 o
   9   7  15      282.32      259.62     49.03 o
  10   7  15      285.24      182.04     66.63 o
  11   7  15       46.39      112.78     77.27 o
  12   7  15      112.42      -79.60    160.63 o
   0   8  15       15.51       35.93     31.86 o
   1   8  15      735.83      542.71     21.73 o
   2   8  15     1485.57     1419.38     31.76 o
   3   8  15      488.39      493.11     20.20 o
   4   8  15      764.54      802.06     35.55 o
   5   8  15      803.09      833.24     29.16 o
   6   8  15      294.09      342.36     30.56 o
   7   8  15     1390.87     1367.41     51.17 o
   8   8  15      672.28      625.59     50.72 o
   9   8  15       17.70       41.16     47.33 o
  10   8  15       28.20      -34.77     86.82 o
  11   8  15       39.72       48.12     75.59 o
   0   9  15      287.41      411.08     28.11 o
   1   9  15     1934.84     1844.69     38.49 o
   2   9  15       65.67       92.93     17.98 o
   3   9  15     3235.34     3232.75     54.75 o
   4   9  15      378.76      374.80     21.37 o
   5   9  15     1110.53     1130.71     33.77 o
   6   9  15      192.31      214.23     29.81 o
   7   9  15     1360.83     1350.85     58.21 o
   8   9  15      342.13      331.14     45.76 o
   9   9  15      504.80      465.46     56.25 o
  10   9  15      300.52      399.22     69.64 o
  11   9  15        0.78       33.78    112.39 o
   0  10  15     1258.45     1152.67     41.17 o
   1  10  15     2124.17     2233.52     42.33 o
   2  10  15     1178.12     1063.15     27.98 o
   3  10  15     3022.13     3167.91     58.89 o
   4  10  15      833.71      742.07     27.55 o
   5  10  15      591.60      568.13     29.18 o
   6  10  15       12.40        7.22     30.11 o
   7  10  15       94.80      133.99     42.73 o
   8  10  15      195.45      190.23     40.59 o
   9  10  15      165.13      166.24     49.95 o
  10  10  15        9.64      -63.68     64.37 o
  11  10  15       35.08       23.61     74.51 o
   0  11  15      122.92       84.13     24.27 o
   1  11  15      264.96      296.12     18.35 o
   2  11  15     1682.50     1874.90     37.42 o
   3  11  15      717.84      654.55     27.15 o
   4  11  15       76.78       90.03     25.63 o
   5  11  15      473.71      433.81     30.79 o
   6  11  15     1028.03      921.43     42.76 o
   7  11  15        1.18      -10.74     36.36 o
   8  11  15      216.29      299.26     62.40 o
   9  11  15      250.15      245.26     63.39 o
  10  11  15       64.62      112.39     64.35 o
  11  11  15        8.23       11.43     70.83 o
   0  12  15      564.56      548.90     31.83 o
   1  12  15      763.34      774.26     25.58 o
   2  12  15     1462.19     1468.12     34.34 o
   3  12  15     1110.35     1045.55     32.71 o
   4  12  15      157.82      160.66     24.80 o
   5  12  15      150.44      116.69     31.06 o
   6  12  15     1426.75     1395.44     49.74 o
   7  12  15      161.71      221.32     38.47 o
   8  12  15        1.01       27.46     37.34 o
   9  12  15       59.55       89.74     47.44 o
  10  12  15       60.80       51.28     65.76 o
  11  12  15      330.13      299.97     75.44 o
   0  13  15      802.05      798.41     37.17 o
   1  13  15     3207.02     3139.77     55.48 o
   2  13  15       26.05       17.99     18.19 o
   3  13  15     2530.89     2469.35     52.29 o
   4  13  15      947.55      953.54     31.83 o
   5  13  15      245.38      271.99     29.82 o
   6  13  15      887.15      952.17     44.49 o
   7  13  15      109.73      129.19     42.97 o
   8  13  15       33.91       31.53     40.63 o
   9  13  15        1.25       26.35     48.42 o
  10  13  15       75.58      -44.14     68.67 o
  11  13  15      149.59      237.00     87.12 o
   0  14  15      480.16      368.56     31.45 o
   1  14  15     1001.11      929.60     33.22 o
   2  14  15      520.84      487.58     26.05 o
   3  14  15      207.07      205.45     23.21 o
   4  14  15     2139.68     1930.90     47.67 o
   5  14  15       17.65        0.19     26.82 o
   6  14  15      491.14      513.76     46.45 o
   7  14  15      173.98      234.19     40.21 o
   8  14  15      148.21      104.45     40.70 o
   9  14  15      136.30      157.25     55.78 o
  10  14  15       57.91       63.85     67.34 o
  11  14  15       71.01       98.72    114.78 o
   0  15  15      150.99      203.10     28.93 o
   1  15  15      155.58      185.32     22.57 o
   2  15  15     2538.74     2561.62     59.97 o
   3  15  15      219.50      140.16     34.49 o
   4  15  15      480.70      481.42     30.01 o
   5  15  15      112.82       96.33     37.55 o
   6  15  15      516.54      429.57     42.15 o
   7  15  15       99.46      166.13     39.86 o
   8  15  15       28.09       78.04     41.15 o
   9  15  15       35.67       67.09     51.49 o
  10  15  15      174.52      337.13     84.81 o
  11  15  15       41.30       -3.03    182.40 o
   0  16  15       94.78       46.11     34.21 o
   1  16  15      131.50      140.16     23.79 o
   2  16  15      368.88      345.20     30.16 o
   3  16  15     1229.00     1259.30     43.24 o
   4  16  15        5.61      -27.35     27.35 o
   5  16  15      436.42      404.44     35.36 o
   6  16  15      286.07      211.65     36.11 o
   7  16  15      153.50      147.33     49.90 o
   8  16  15       49.13       49.65     43.56 o
   9  16  15      183.01      255.49     53.87 o
  10  16  15      135.11      312.44     79.05 o
   0  17  15     1492.67     1369.84     61.55 o
   1  17  15       25.33       64.33     24.08 o
   2  17  15      844.38      904.39     44.87 o
   3  17  15     2652.13     2652.37     64.68 o
   4  17  15      770.28      810.12     36.04 o
   5  17  15      730.57      672.85     40.13 o
   6  17  15      226.48      175.81     53.43 o
   7  17  15      254.44      146.87     43.00 o
   8  17  15       82.50      108.62     45.43 o
   9  17  15      223.51      213.73     52.42 o
  10  17  15       21.90       92.65     86.42 o
   0  18  15      638.77      611.26     63.55 o
   1  18  15       86.59      103.02     25.59 o
   2  18  15      768.21      712.89     40.67 o
   3  18  15      676.18      708.21     37.88 o
   4  18  15      202.45      145.03     32.84 o
   5  18  15      307.89      255.90     39.25 o
   6  18  15       26.02       41.17     37.83 o
   7  18  15       64.55      104.45     47.35 o
   8  18  15       17.21        6.75     47.99 o
   9  18  15      145.12       91.50     58.92 o
  10  18  15       95.48      174.60     89.21 o
   0  19  15     6891.10     6680.64    195.58 o
   1  19  15      397.17      394.96     34.25 o
   2  19  15      215.64      202.80     33.13 o
   3  19  15      383.48      338.97     37.33 o
   4  19  15      910.78      925.83     44.61 o
   5  19  15      238.37      178.15     37.44 o
   6  19  15       61.36       99.02     45.62 o
   7  19  15       69.15       76.20     45.19 o
   8  19  15      209.06      172.48     55.37 o
   9  19  15      104.95       -7.22     60.06 o
  10  19  15      180.26      315.08    147.77 o
   0  20  15       38.28       17.83     41.46 o
   1  20  15      883.83      963.58     60.28 o
   2  20  15      541.71      553.79     40.45 o
   3  20  15      553.85      561.35     44.32 o
   4  20  15      664.97      789.93     52.61 o
   5  20  15      240.14      222.34     50.48 o
   6  20  15      874.04      965.17     65.22 o
   7  20  15      219.52      196.96     57.64 o
   8  20  15      157.02      134.67     50.12 o
   9  20  15       16.09       72.63     87.66 o
   0  21  15      800.59      602.93     72.94 o
   1  21  15     1500.22     1617.91     69.63 o
   2  21  15     3224.23     2911.16     85.97 o
   3  21  15      459.72      358.66     41.64 o
   4  21  15      148.51      162.80     54.86 o
   5  21  15       99.10      214.46     47.19 o
   6  21  15      266.60      243.95     60.12 o
   7  21  15      281.89      279.85     55.69 o
   8  21  15      120.21      117.19     68.45 o
   9  21  15      193.82      323.03     79.84 o
   0  22  15      466.03      465.99     54.70 o
   1  22  15      110.68       74.14     41.15 o
   2  22  15      600.25      635.67     56.21 o
   3  22  15      680.88      727.74     50.69 o
   4  22  15      364.70      389.06     48.59 o
   5  22  15       75.72       13.61     44.38 o
   6  22  15      106.84      130.98     59.59 o
   7  22  15      432.56      364.67     88.29 o
   8  22  15      299.33      222.73     98.01 o
   9  22  15       22.79       43.49     84.57 o
   0  23  15        0.04       80.50     45.22 o
   1  23  15       18.25      -29.03     37.50 o
   2  23  15      688.09      799.07     59.97 o
   3  23  15       17.66       49.01     40.16 o
   4  23  15       75.97        9.84     43.86 o
   5  23  15      264.93      303.51     52.65 o
   6  23  15      176.39      181.76     62.97 o
   7  23  15       44.98        1.16     66.70 o
   8  23  15       95.01       45.52     71.44 o
   9  23  15       22.77     -103.47    103.47 o
   0  24  15      420.13      404.41     65.34 o
   1  24  15     1024.82     1017.90     60.65 o
   2  24  15        9.63       19.83     40.73 o
   3  24  15       13.41       -2.93     37.46 o
   4  24  15       69.48       32.86     51.53 o
   5  24  15      156.09      112.59     48.36 o
   6  24  15      165.53      181.79     59.02 o
   7  24  15      184.51      118.31     65.71 o
   8  24  15       15.87      -75.94     75.94 o
   0  25  15        3.69       14.67     61.93 o
   1  25  15      310.78      236.18     54.03 o
   2  25  15      331.47      314.10     68.84 o
   3  25  15      492.24      459.47     51.80 o
   4  25  15      820.03      690.33     69.31 o
   5  25  15       41.23      101.20     48.36 o
   6  25  15      113.39      250.37     67.93 o
   7  25  15       25.33      -31.15     85.46 o
   8  25  15       65.79       88.74     93.85 o
   0  26  15      315.00      356.61     98.90 o
   1  26  15      282.78      260.02     52.78 o
   2  26  15       94.33      100.01     41.87 o
   3  26  15        4.96       28.25     42.45 o
   4  26  15      375.29      438.37     67.74 o
   5  26  15       12.84       11.84     56.23 o
   6  26  15      303.77      310.76     84.28 o
   7  26  15      158.55       48.74    125.81 o
   8  26  15      156.22      120.31     98.07 o
   0  27  15      248.33      186.53     69.02 o
   1  27  15       46.65       71.77     55.26 o
   2  27  15      166.71      150.35     52.34 o
   3  27  15       33.72      -53.13     53.13 o
   4  27  15        7.68       63.99     50.27 o
   5  27  15       29.17      -28.88     51.28 o
   6  27  15       67.09       93.77    110.84 o
   7  27  15      127.22      159.69    142.24 o
   0  28  15       45.35      253.52     95.26 o
   1  28  15       35.35       86.42     50.07 o
   2  28  15       50.61       -2.55     49.38 o
   3  28  15      208.05      302.26     59.07 o
   4  28  15       72.35       -5.10     71.58 o
   5  28  15      242.91      160.11     63.72 o
   6  28  15      200.02      238.69    101.95 o
   7  28  15      253.45      318.87    137.17 o
   0  29  15       95.12      243.40    103.16 o
   1  29  15       39.91       18.62     67.37 o
   2  29  15       85.69      181.28     60.17 o
   3  29  15       87.86      174.92     62.07 o
   4  29  15       26.18       -3.44     65.28 o
   5  29  15       57.38      -29.35     80.88 o
   6  29  15      135.89      249.12    135.60 o
   0  30  15       36.10       49.89     73.78 o
   1  30  15       64.59       51.71    131.88 o
   2  30  15      107.21       58.65     78.21 o
   3  30  15       24.44       72.49     80.73 o
   4  30  15       26.73      -33.80     70.05 o
   5  30  15       57.64      -81.21    102.37 o
   0  31  15      130.87      342.30    146.46 o
   1  31  15        8.58       -9.90     71.99 o
   2  31  15      547.99      887.19     84.92 o
   3  31  15       45.39       83.74     80.88 o
   4  31  15       30.85      -96.06     96.06 o
   5  31  15       97.37      142.34    148.03 o
   0  32  15       43.20       81.97    124.55 o
   1  32  15      250.63      168.51    131.58 o
   2  32  15      148.99      203.84     95.97 o
   3  32  15       36.28      259.83     87.05 o
   4  32  15        6.00     -127.88    146.41 o
   0  33  15      377.56      180.34    184.05 o
   1  33  15        9.89       99.69    143.08 o
   2  33  15       20.81     -103.99    103.99 o
   3  33  15        5.00     -112.40    112.40 o
   0  34  15        7.22      -52.75    207.41 o
   1  34  15      139.59      184.71    154.46 o
   0   0  16     4877.33     4613.10    152.15 o
   1   0  16      849.66      576.97     29.57 o
   2   0  16      674.34      708.16     32.13 o
   3   0  16       14.50        1.14     22.02 o
   4   0  16        5.19      -24.03     24.03 o
   5   0  16     6185.81     6851.00    145.19 o
   6   0  16        0.14       99.19     38.57 o
   7   0  16      158.55      158.26     86.44 o
   8   0  16      543.77      508.65     80.68 o
   9   0  16        0.00      -18.35     64.29 o
  10   0  16      596.85      643.14    160.82 o
  11   0  16       92.51      448.05    184.75 o
  12   0  16        0.85     -220.42    220.42 o
   0   1  16      106.31       75.01     23.67 o
   1   1  16      438.00      495.28     20.07 o
   2   1  16      560.36      711.42     22.55 o
   3   1  16     1089.34     1363.40     30.37 o
   4   1  16      157.48      190.53     24.27 o
   5   1  16     3085.00     3206.14     63.66 o
   6   1  16      157.05      184.01     25.37 o
   7   1  16     1043.76     1079.57     55.16 o
   8   1  16      820.97      741.86     72.16 o
   9   1  16       19.39       -3.74     50.22 o
  10   1  16      160.12      165.94     58.28 o
  11   1  16       28.69      119.28    124.14 o
  12   1  16       88.32       55.21    150.35 o
   0   2  16      130.00      243.09     23.87 o
   1   2  16     3322.86     3219.65     53.35 o
   2   2  16      687.24      622.42     22.06 o
   3   2  16     1016.60     1089.84     29.42 o
   4   2  16      371.09      453.93     25.73 o
   5   2  16      617.86      636.69     26.23 o
   6   2  16       89.74      108.32     27.94 o
   7   2  16     1779.11     1774.65     62.59 o
   8   2  16      969.97     1004.62     57.88 o
   9   2  16      130.73       84.23     54.59 o
  10   2  16      294.84      444.10    172.32 o
  11   2  16       51.48      112.76    126.20 o
  12   2  16       56.04     -215.89    215.89 o
   0   3  16       28.68       59.68     22.84 o
   1   3  16      391.95      372.95     19.98 o
   2   3  16      945.72      948.10     25.56 o
   3   3  16      774.21      812.53     24.22 o
   4   3  16      782.67      788.61     31.12 o
   5   3  16     1008.76      998.61     31.14 o
   6   3  16      532.33      510.60     26.57 o
   7   3  16     3702.35     3735.51    119.01 o
   8   3  16      101.73      205.46     45.65 o
   9   3  16      103.40       59.80     67.20 o
  10   3  16      452.28      383.93     70.34 o
  11   3  16        9.76       44.04    120.61 o
  12   3  16       36.68       27.67    150.57 o
   0   4  16     2871.13     2892.67     69.32 o
   1   4  16     6317.20     6733.35     97.80 o
   2   4  16      451.07      478.52     20.54 o
   3   4  16      668.52      692.08     24.11 o
   4   4  16      925.57      867.39     31.26 o
   5   4  16     2060.12     2171.32     44.94 o
   6   4  16      262.46      311.57     29.60 o
   7   4  16      135.40      215.29     41.42 o
   8   4  16     1257.26     1148.60     59.30 o
   9   4  16      228.86      166.65     53.69 o
  10   4  16       68.50       59.17     52.46 o
  11   4  16      140.07      302.94     78.99 o
  12   4  16        5.81      -32.77    200.32 o
   0   5  16     1572.27     1729.12     55.42 o
   1   5  16     1130.11     1194.41     28.79 o
   2   5  16     5638.26     5403.28     84.69 o
   3   5  16       35.52       32.60     17.21 o
   4   5  16     2892.68     2944.88     58.83 o
   5   5  16     1419.96     1354.66     34.91 o
   6   5  16      259.37      300.73     29.86 o
   7   5  16      149.43      168.15     32.27 o
   8   5  16     1068.93     1117.42     61.89 o
   9   5  16      207.34      390.38     51.45 o
  10   5  16       40.84      -35.47     51.22 o
  11   5  16       25.06       83.05    105.34 o
  12   5  16       69.36      219.84    220.42 o
   0   6  16       69.62       75.41     25.46 o
   1   6  16     2262.55     2356.16     43.52 o
   2   6  16      305.96      233.82     19.62 o
   3   6  16     1066.06     1027.91     28.93 o
   4   6  16     2814.04     2737.89     56.28 o
   5   6  16      218.93      212.07     23.91 o
   6   6  16     1896.79     1964.72     50.99 o
   7   6  16      206.95      247.98     66.06 o
   8   6  16      255.28      245.33     61.15 o
   9   6  16       15.97       79.83     45.20 o
  10   6  16       23.24      -29.82     55.30 o
  11   6  16      582.49      630.52    155.66 o
   0   7  16     1017.48      905.89     36.85 o
   1   7  16     1853.96     2017.60     43.65 o
   2   7  16     1610.11     1668.73     35.26 o
   3   7  16      319.17      282.37     21.00 o
   4   7  16      491.16      453.98     25.62 o
   5   7  16      859.11      877.09     30.68 o
   6   7  16     1863.26     1770.28     48.84 o
   7   7  16     1046.90     1119.07     53.38 o
   8   7  16       18.11       66.72     40.62 o
   9   7  16       18.15       18.79     74.05 o
  10   7  16      344.75      425.41    117.07 o
  11   7  16        4.75       92.18    109.26 o
   0   8  16      470.19      447.71     30.89 o
   1   8  16     1849.76     1693.04     35.83 o
   2   8  16      700.82      609.41     23.01 o
   3   8  16       56.65       64.59     17.59 o
   4   8  16      363.01      401.32     27.42 o
   5   8  16      420.69      480.27     26.00 o
   6   8  16       52.78       70.25     26.35 o
   7   8  16      169.01      301.22     42.17 o
   8   8  16      369.46      319.73     46.45 o
   9   8  16      349.97      416.84     60.36 o
  10   8  16      369.39      396.94     66.38 o
  11   8  16       99.95      209.78     87.14 o
   0   9  16      702.18      673.59     35.04 o
   1   9  16       14.35       30.29     17.64 o
   2   9  16      701.41      702.22     24.40 o
   3   9  16      263.52      245.23     20.06 o
   4   9  16     1298.80     1210.14     35.60 o
   5   9  16      679.96      622.83     29.94 o
   6   9  16      360.92      394.93     37.10 o
   7   9  16       98.38       67.02     38.62 o
   8   9  16      379.50      524.17     50.49 o
   9   9  16       49.43       68.96     48.74 o
  10   9  16      171.35      276.95     72.15 o
  11   9  16       11.15      -31.33     99.99 o
   0  10  16        4.78       36.10     24.61 o
   1  10  16      757.09      620.81     22.49 o
   2  10  16     1498.62     1495.25     35.48 o
   3  10  16       58.56       60.83     19.92 o
   4  10  16     2334.01     2437.87     58.69 o
   5  10  16      746.73      808.13     47.38 o
   6  10  16      315.05      281.12     36.77 o
   7  10  16      753.78      654.45     45.53 o
   8  10  16      335.29      257.06     51.48 o
   9  10  16        8.25       -4.50     48.53 o
  10  10  16       55.59      124.41     67.15 o
  11  10  16      158.38      255.85     96.10 o
   0  11  16      139.80      157.26     26.57 o
   1  11  16     1393.85     1402.07     33.52 o
   2  11  16     1298.78     1180.56     30.06 o
   3  11  16     1245.17     1284.21     36.19 o
   4  11  16     1729.28     1790.72     49.01 o
   5  11  16     3119.96     3178.63     72.53 o
   6  11  16      425.41      381.41     36.37 o
   7  11  16      299.99      236.23     39.62 o
   8  11  16      671.71      639.42     54.88 o
   9  11  16       12.05       55.83     48.76 o
  10  11  16      329.92      465.50     82.55 o
  11  11  16       57.63       81.71     80.57 o
   0  12  16     1197.46     1478.54     49.46 o
   1  12  16       99.27      121.37     18.94 o
   2  12  16      204.58      208.64     20.72 o
   3  12  16      594.26      595.52     28.01 o
   4  12  16     3399.60     3418.54     76.10 o
   5  12  16      314.60      358.58     32.62 o
   6  12  16     1190.03     1116.23     53.71 o
   7  12  16      385.24      376.64     47.48 o
   8  12  16      113.76      102.08     40.34 o
   9  12  16       95.02      135.96     48.94 o
  10  12  16       12.28       67.75     68.32 o
  11  12  16       52.61      -77.86     81.47 o
   0  13  16       94.07       50.22     27.45 o
   1  13  16      242.03      228.17     21.05 o
   2  13  16      424.17      379.77     23.09 o
   3  13  16      799.88      738.66     30.58 o
   4  13  16      348.59      288.08     29.14 o
   5  13  16       83.84       89.56     29.30 o
   6  13  16     1488.10     1607.42     55.00 o
   7  13  16      199.07      170.48     39.16 o
   8  13  16      157.08      148.91     42.55 o
   9  13  16      367.91      434.16     59.90 o
  10  13  16        0.80      -11.09     67.82 o
  11  13  16       51.72       54.38     84.48 o
   0  14  16      215.20      237.07     34.68 o
   1  14  16     1353.65     1340.50     34.79 o
   2  14  16     2123.49     2217.65     54.56 o
   3  14  16      964.46      864.10     33.00 o
   4  14  16     1767.18     1841.48     51.80 o
   5  14  16      805.02      793.02     40.27 o
   6  14  16     1588.37     1684.23     60.28 o
   7  14  16      150.92      132.45     47.03 o
   8  14  16       75.31       35.45     41.16 o
   9  14  16       21.54      -49.89     56.80 o
  10  14  16      309.72      261.42     82.16 o
  11  14  16       23.78       66.64    118.73 o
   0  15  16       98.47      100.94     30.03 o
   1  15  16      253.57      233.12     24.55 o
   2  15  16      334.29      333.80     29.14 o
   3  15  16      325.74      379.04     34.16 o
   4  15  16       80.90       75.49     29.05 o
   5  15  16     1103.67     1046.85     53.43 o
   6  15  16      363.21      303.11     40.31 o
   7  15  16      271.35      263.17     51.13 o
   8  15  16       57.11       38.16     42.93 o
   9  15  16      117.14      221.23     60.29 o
  10  15  16      462.40      486.16     86.67 o
   0  16  16     3814.96     3786.17    101.25 o
   1  16  16      704.57      583.67     29.66 o
   2  16  16     1758.55     1726.12     49.27 o
   3  16  16      118.82      132.45     30.12 o
   4  16  16     2815.04     2736.34     70.23 o
   5  16  16      572.63      596.02     38.96 o
   6  16  16      348.14      331.85     49.37 o
   7  16  16      141.64      262.42     44.36 o
   8  16  16      314.48      443.92     52.46 o
   9  16  16       13.04      -20.68     53.59 o
  10  16  16      202.84       79.92    124.72 o
   0  17  16       20.52      -26.22     36.22 o
   1  17  16       41.96       79.74     24.78 o
   2  17  16       96.11      105.50     29.01 o
   3  17  16     1259.07     1119.81     45.50 o
   4  17  16     2391.89     1977.96     59.88 o
   5  17  16      690.15      602.77     42.51 o
   6  17  16       71.83       32.86     40.65 o
   7  17  16       50.27       24.06     42.47 o
   8  17  16        0.43      -35.30     49.05 o
   9  17  16      187.65      214.18     71.79 o
  10  17  16      259.71      255.52     94.35 o
   0  18  16     2667.20     2586.57     90.15 o
   1  18  16      254.28      213.41     31.67 o
   2  18  16     1117.01     1086.10     48.34 o
   3  18  16      116.74      121.33     31.56 o
   4  18  16     1206.83     1167.87     57.88 o
   5  18  16      657.48      569.47     46.05 o
   6  18  16       32.17       46.32     41.47 o
   7  18  16      221.13      170.87     52.12 o
   8  18  16       58.93       71.45     48.82 o
   9  18  16       49.88      -36.39     68.23 o
  10  18  16      104.78      -45.39    111.79 o
   0  19  16        1.07      -36.25     42.25 o
   1  19  16      438.20      419.35     34.72 o
   2  19  16      263.60      352.06     63.96 o
   3  19  16      603.11      522.70     38.98 o
   4  19  16      112.73       91.20     36.38 o
   5  19  16      104.65       77.50     39.28 o
   6  19  16       72.70       83.43     43.79 o
   7  19  16      189.26      234.65     46.17 o
   8  19  16      115.06       70.73     50.69 o
   9  19  16      192.70      237.80     64.30 o
  10  19  16      193.09      229.02     91.39 o
   0  20  16     2229.27     2076.51    129.34 o
   1  20  16     2289.12     2069.32     76.69 o
   2  20  16      322.48      341.40     43.58 o
   3  20  16      519.46      386.10     46.16 o
   4  20  16      930.84      980.84     53.88 o
   5  20  16      298.50      344.51     48.67 o
   6  20  16       37.04       54.41     51.31 o
   7  20  16        8.16       68.22     50.92 o
   8  20  16      128.88      143.87     51.91 o
   9  20  16       69.32       87.28     73.42 o
   0  21  16      671.42      875.42     67.63 o
   1  21  16     2904.33     2695.50     94.90 o
   2  21  16      339.27      379.92     46.90 o
   3  21  16      373.00      323.02     50.44 o
   4  21  16       16.77       -8.98     43.47 o
   5  21  16       51.66        6.53     39.84 o
   6  21  16      340.57      186.47     67.53 o
   7  21  16      242.55      251.68     72.65 o
   8  21  16        5.50       71.16     58.39 o
   9  21  16        4.90      -75.90     75.90 o
   0  22  16     1312.75     1350.31     79.98 o
   1  22  16     7385.80     7395.02    169.31 o
   2  22  16      353.65      364.37     40.95 o
   3  22  16      167.97      158.24     39.70 o
   4  22  16      293.29      300.31     68.70 o
   5  22  16      570.55      626.17     61.61 o
   6  22  16       25.83       57.10     54.17 o
   7  22  16       29.93       35.55     60.55 o
   8  22  16       56.44       71.08     74.98 o
   9  22  16      125.38       53.68     76.75 o
   0  23  16        1.46       43.91     46.86 o
   1  23  16      193.25      132.49     38.06 o
   2  23  16      116.43       68.50     38.11 o
   3  23  16      254.09      255.16     38.16 o
   4  23  16      249.80      291.42     51.67 o
   5  23  16       31.67      -59.44     63.21 o
   6  23  16       35.69        3.90     51.08 o
   7  23  16       72.76       71.23     68.40 o
   8  23  16       70.38      182.03     87.91 o
   0  24  16       82.27       65.08     62.06 o
   1  24  16      145.65      113.08     43.72 o
   2  24  16       11.43       41.31     38.50 o
   3  24  16      917.01      964.07     64.02 o
   4  24  16      369.44      426.11     55.83 o
   5  24  16      146.94      148.00     50.65 o
   6  24  16      141.46      156.60     65.72 o
   7  24  16       90.94      130.41     68.21 o
   8  24  16       66.66      175.86     83.80 o
   0  25  16      146.34      131.01     63.83 o
   1  25  16       22.66       29.22     41.21 o
   2  25  16       31.03       83.33     41.97 o
   3  25  16      105.85       33.60     43.64 o
   4  25  16       89.06      144.58     54.17 o
   5  25  16       34.82       34.52     59.93 o
   6  25  16       22.91      -47.46     60.24 o
   7  25  16      241.70      378.77    105.56 o
   8  25  16        8.06      -49.42    115.09 o
   0  26  16       43.32       38.18     70.02 o
   1  26  16      210.76      200.31     61.42 o
   2  26  16       57.88       46.65     46.90 o
   3  26  16       28.65       75.44     46.80 o
   4  26  16      217.28      200.83     71.24 o
   5  26  16       72.72      165.58     71.74 o
   6  26  16       12.84      -11.00     31.33 o
   7  26  16      242.52      112.61    137.29 o
   0  27  16       59.68      101.64     87.73 o
   1  27  16      178.45      250.44     54.09 o
   2  27  16      280.70      221.05     54.11 o
   3  27  16      229.16      195.81     63.40 o
   4  27  16       37.77      -62.24     67.62 o
   5  27  16       51.11       93.94     59.03 o
   6  27  16      441.05      130.37    158.84 o
   7  27  16       74.99      178.32    101.59 o
   0  28  16        0.00       71.93    101.72 o
   1  28  16      283.88      267.71     65.18 o
   2  28  16      107.68      160.32     55.71 o
   3  28  16      162.68      128.49     79.18 o
   4  28  16       34.41       34.02     59.73 o
   5  28  16      185.36      278.55     65.85 o
   6  28  16       43.58       29.27     93.47 o
   0  29  16      210.62      320.75     78.99 o
   1  29  16       72.90      -15.63     57.13 o
   2  29  16      129.81      208.33     79.30 o
   3  29  16      167.13      167.56     55.63 o
   4  29  16       86.12       11.84     72.50 o
   5  29  16        7.68     -113.53    113.53 o
   0  30  16        0.07     -191.03    191.03 o
   1  30  16      180.02      150.59     70.29 o
   2  30  16      233.71      161.12     75.87 o
   3  30  16      186.00      209.38     80.89 o
   4  30  16       92.05      122.44    135.25 o
   5  30  16       28.28       27.17    113.59 o
   0  31  16       28.92       34.74    187.31 o
   1  31  16      508.98      479.89    178.21 o
   2  31  16      393.02      247.49    143.81 o
   3  31  16       63.46      108.82     92.29 o
   4  31  16        1.87      -84.22    115.76 o
   0  32  16      700.06      871.47    213.34 o
   1  32  16      299.49      587.37    203.23 o
   2  32  16      186.53      263.30    108.71 o
   3  32  16      224.02      127.78     99.82 o
   0  33  16        7.50     -116.78    187.08 o
   1  33  16      174.54      168.62    137.89 o
   2  33  16      130.19       85.71    286.83 o
   1   0  17       24.96       99.59     23.31 o
   2   0  17       43.54       50.66     26.17 o
   3   0  17     1508.77     1448.14     46.09 o
   4   0  17     2163.60     2369.77     76.17 o
   5   0  17     4787.38     4818.35    118.91 o
   6   0  17      667.82      525.56     41.66 o
   7   0  17        7.67       -3.94     64.12 o
   8   0  17       30.47      -64.12     64.12 o
   9   0  17      335.89      333.81     88.85 o
  10   0  17        4.39        4.91     76.18 o
  11   0  17        4.79     -191.37    191.37 o
   0   1  17     4542.59     5108.72    111.05 o
   1   1  17     1421.40     1334.43     30.66 o
   2   1  17     2767.90     2693.86     47.49 o
   3   1  17      601.44      702.32     23.90 o
   4   1  17      781.59      779.43     29.62 o
   5   1  17     3150.14     3095.66     60.58 o
   6   1  17     1001.64     1099.03     35.85 o
   7   1  17      452.13      546.77     48.56 o
   8   1  17      530.64      582.14     74.17 o
   9   1  17      194.31      130.87     49.41 o
  10   1  17      180.84      250.39     63.39 o
  11   1  17       66.10       81.25     83.13 o
   0   2  17      296.35      252.28     26.75 o
   1   2  17      870.04      944.78     26.04 o
   2   2  17     3012.45     2699.37     47.64 o
   3   2  17     1165.53     1071.90     28.22 o
   4   2  17      375.67      418.68     26.84 o
   5   2  17      103.96       90.91     22.07 o
   6   2  17     2447.94     2216.52     51.40 o
   7   2  17     1815.73     1786.54     69.02 o
   8   2  17      213.01      260.54     49.96 o
   9   2  17       10.36       -8.55     48.82 o
  10   2  17       79.31      162.33     67.29 o
  11   2  17        9.08      -96.45     96.45 o
   0   3  17      910.23      988.89     38.15 o
   1   3  17       91.82       92.20     18.20 o
   2   3  17     3315.14     3278.43     55.14 o
   3   3  17      360.51      443.38     21.48 o
   4   3  17     1066.80     1167.82     34.91 o
   5   3  17      250.85      309.30     24.56 o
   6   3  17      516.12      454.07     28.08 o
   7   3  17      288.40      387.66     46.00 o
   8   3  17      477.70      499.06     49.95 o
   9   3  17      132.10       50.01     48.08 o
  10   3  17        5.54       17.85     63.59 o
  11   3  17       28.34        4.74     77.27 o
   0   4  17      136.78      144.99     30.98 o
   1   4  17       37.45       77.46     19.46 o
   2   4  17     1719.51     1785.16     36.90 o
   3   4  17      676.26      662.70     25.64 o
   4   4  17      427.86      562.42     38.08 o
   5   4  17     3831.58     4040.75     80.26 o
   6   4  17      569.99      536.59     33.46 o
   7   4  17     1883.50     1950.11     66.86 o
   8   4  17      321.31      419.51     48.84 o
   9   4  17      111.11       74.93     56.89 o
  10   4  17      258.38      176.64    104.96 o
  11   4  17      205.20      268.95    106.24 o
   0   5  17      117.84      160.62     25.40 o
   1   5  17      116.03      166.53     17.88 o
   2   5  17     1170.91      985.54     27.70 o
   3   5  17      299.99      454.23     23.01 o
   4   5  17      786.39      782.49     30.13 o
   5   5  17      403.87      414.80     24.74 o
   6   5  17     2111.22     2171.80     55.32 o
   7   5  17     2355.42     2253.41     61.57 o
   8   5  17      687.59      539.10     63.59 o
   9   5  17       75.72      131.83     50.71 o
  10   5  17      122.70       51.83     55.45 o
  11   5  17       40.23      -24.32     84.32 o
   0   6  17      636.54      774.02     37.98 o
   1   6  17      219.17      263.41     20.77 o
   2   6  17     3103.61     3460.37     58.09 o
   3   6  17      255.83      332.70     24.11 o
   4   6  17      675.21      488.45     26.80 o
   5   6  17      308.45      319.32     24.76 o
   6   6  17     1230.37     1330.95     43.52 o
   7   6  17      241.43      270.18     42.93 o
   8   6  17       92.05      -45.62     45.62 o
   9   6  17        3.42       16.47     48.52 o
  10   6  17      136.49      266.02    107.08 o
  11   6  17        7.22      -90.35     90.35 o
   0   7  17     4037.59     4072.60     93.26 o
   1   7  17     3348.14     3325.22     58.56 o
   2   7  17      931.75      828.72     26.43 o
   3   7  17      893.97      853.00     31.18 o
   4   7  17      594.73      501.33     27.30 o
   5   7  17     1193.97     1210.08     37.93 o
   6   7  17       93.17       54.02     29.67 o
   7   7  17      167.62      198.57     35.00 o
   8   7  17      217.76      268.31     51.05 o
   9   7  17       19.93       40.00     58.86 o
  10   7  17      112.04      152.89     58.99 o
  11   7  17       68.08       16.30     86.79 o
   0   8  17      223.58      275.63     35.97 o
   1   8  17       88.27       95.14     18.09 o
   2   8  17        1.38        8.92     18.02 o
   3   8  17      171.64      172.61     20.27 o
   4   8  17      589.55      572.88     39.26 o
   5   8  17       17.08       16.81     22.56 o
   6   8  17      553.61      581.26     34.68 o
   7   8  17        1.71       28.70     39.38 o
   8   8  17        7.62       27.27     45.05 o
   9   8  17        2.50       38.09     60.75 o
  10   8  17      216.48      213.66     75.18 o
  11   8  17       59.78       37.63     84.71 o
   0   9  17      865.64      905.83     38.74 o
   1   9  17      653.37      665.80     26.35 o
   2   9  17      614.52      637.23     24.38 o
   3   9  17     2380.99     2296.00     44.92 o
   4   9  17     4011.66     3611.63     67.31 o
   5   9  17      209.87      175.63     29.27 o
   6   9  17     1368.65     1236.96     48.78 o
   7   9  17      594.46      672.80     56.44 o
   8   9  17       58.93      154.17     46.38 o
   9   9  17      161.89      160.42     55.46 o
  10   9  17       98.29       60.38     61.36 o
  11   9  17       54.37      294.15     83.01 o
   0  10  17       19.82      -23.50     25.50 o
   1  10  17       72.38       50.10     19.06 o
   2  10  17      155.86      165.14     23.26 o
   3  10  17      194.51      209.23     25.33 o
   4  10  17      230.60      163.86     26.33 o
   5  10  17     1484.43     1531.03     46.65 o
   6  10  17      214.64      263.62     41.30 o
   7  10  17      439.48      402.92     42.11 o
   8  10  17       72.53      106.11     46.19 o
   9  10  17       41.94       78.96     51.68 o
  10  10  17       18.60       38.71     72.25 o
  11  10  17      159.50      222.87     96.10 o
   0  11  17      515.49      534.90     35.60 o
   1  11  17      104.67      110.40     20.15 o
   2  11  17      187.43      156.72     21.70 o
   3  11  17      114.04      120.94     21.38 o
   4  11  17     1765.38     1689.18     51.37 o
   5  11  17     1498.28     1335.39     45.53 o
   6  11  17       33.35       28.50     34.03 o
   7  11  17     1373.83     1365.14     58.06 o
   8  11  17      114.09      127.70     42.69 o
   9  11  17       23.47       46.38     51.02 o
  10  11  17      107.34      140.80     69.51 o
  11  11  17       14.06      -14.09     93.84 o
   0  12  17     2592.31     2321.73     65.40 o
   1  12  17      630.39      625.82     27.51 o
   2  12  17     1417.76     1558.61     37.51 o
   3  12  17     1557.42     1488.87     40.27 o
   4  12  17     1970.19     1973.16     52.71 o
   5  12  17      448.30      484.46     35.44 o
   6  12  17      371.97      374.23     40.28 o
   7  12  17       28.67      119.86     38.99 o
   8  12  17      118.07      149.55     53.70 o
   9  12  17      171.36      153.39     62.27 o
  10  12  17       15.01       60.79     70.14 o
  11  12  17       16.36       14.56     97.16 o
   0  13  17       40.86       90.63     30.41 o
   1  13  17     1211.37     1295.01     34.33 o
   2  13  17     1360.68     1355.60     38.84 o
   3  13  17      721.22      630.92     39.04 o
   4  13  17      537.81      518.94     32.82 o
   5  13  17      739.28      723.58     42.97 o
   6  13  17      813.00      842.41     47.20 o
   7  13  17       36.78       21.12     42.20 o
   8  13  17      341.23      315.41     44.46 o
   9  13  17       21.75       24.99     51.68 o
  10  13  17       96.83      135.80     96.18 o
  11  13  17      290.31      498.57    147.91 o
   0  14  17      368.17      333.78     33.26 o
   1  14  17      713.63      648.12     28.92 o
   2  14  17     1755.27     1531.80     45.86 o
   3  14  17     1275.76     1303.88     40.87 o
   4  14  17     1045.94     1006.58     42.91 o
   5  14  17      661.94      640.65     39.16 o
   6  14  17      208.65      175.54     36.06 o
   7  14  17      266.36      249.02     53.02 o
   8  14  17      127.16      143.67     44.38 o
   9  14  17      162.11      214.60     53.15 o
  10  14  17       11.71       48.46     76.97 o
   0  15  17       48.99       90.77     31.11 o
   1  15  17     1185.88     1063.55     36.25 o
   2  15  17      111.45      113.36     26.90 o
   3  15  17      356.35      365.07     33.27 o
   4  15  17     2275.41     2071.00     59.61 o
   5  15  17      495.90      543.47     38.38 o
   6  15  17      363.41      384.30     44.84 o
   7  15  17      291.40      401.97     52.94 o
   8  15  17      221.95      273.66     50.64 o
   9  15  17      177.31      183.69     68.78 o
  10  15  17        4.60      -14.44     82.84 o
   0  16  17     1473.72     1634.49     67.52 o
   1  16  17      579.70      560.77     30.41 o
   2  16  17     1364.80     1283.17     42.10 o
   3  16  17     1790.43     1680.93     57.00 o
   4  16  17      147.64      156.33     35.38 o
   5  16  17      143.33      156.25     46.01 o
   6  16  17      876.96      918.26     54.98 o
   7  16  17      223.65      188.71     48.70 o
   8  16  17      117.95       56.68     49.51 o
   9  16  17      205.30      142.39     56.42 o
  10  16  17       26.29      224.84     89.34 o
   0  17  17     3934.55     3922.40    117.47 o
   1  17  17      405.34      371.02     30.36 o
   2  17  17     1103.83     1081.46     43.05 o
   3  17  17      677.70      627.71     39.70 o
   4  17  17      705.10      594.79     46.80 o
   5  17  17      202.46      183.34     40.42 o
   6  17  17      753.65      626.05     57.98 o
   7  17  17      359.24      367.02     56.26 o
   8  17  17       82.76       17.07     49.11 o
   9  17  17      100.90       96.55     57.09 o
  10  17  17       29.32      -39.59     86.07 o
   0  18  17      494.80      558.27     47.02 o
   1  18  17       17.12       14.84     28.07 o
   2  18  17      984.45     1012.25     45.36 o
   3  18  17     1033.83      984.92     43.60 o
   4  18  17      393.01      303.42     46.92 o
   5  18  17      308.77      350.04     49.00 o
   6  18  17      470.28      512.59     59.98 o
   7  18  17      215.24      156.00     46.40 o
   8  18  17      229.84      100.86     54.06 o
   9  18  17       66.67      -22.82     64.10 o
  10  18  17      179.78      247.63    122.45 o
   0  19  17      789.01      667.63     52.64 o
   1  19  17       30.91       -8.10     31.33 o
   2  19  17      335.42      309.40     39.76 o
   3  19  17      918.84      838.01     46.99 o
   4  19  17      138.40       99.31     42.39 o
   5  19  17       15.71      -19.53     38.11 o
   6  19  17      111.05      102.58     45.77 o
   7  19  17       37.11       17.19     56.37 o
   8  19  17       61.40       33.04     56.33 o
   9  19  17      306.91      299.20     83.32 o
   0  20  17      383.80      349.45     55.76 o
   1  20  17     3455.28     3143.78     76.52 o
   2  20  17       48.65       71.80     37.49 o
   3  20  17      103.85      130.07     35.94 o
   4  20  17      215.83      202.96     40.26 o
   5  20  17      159.30      178.29     44.24 o
   6  20  17       72.95       74.80     61.93 o
   7  20  17       82.32       -2.95     71.45 o
   8  20  17       46.19       -7.96     57.22 o
   9  20  17      224.79      183.56     80.07 o
   0  21  17       15.94      120.08     54.21 o
   1  21  17     1180.02     1062.82     53.92 o
   2  21  17      324.50      402.72     48.69 o
   3  21  17      991.89      886.30     56.08 o
   4  21  17       34.00      112.74     42.51 o
   5  21  17       49.22       79.99     44.49 o
   6  21  17       42.40      157.76     65.16 o
   7  21  17       44.46       69.20     63.03 o
   8  21  17      102.71      160.61     85.51 o
   9  21  17       35.89       11.00    103.76 o
   0  22  17      296.24      245.95     47.74 o
   1  22  17       39.45       55.35     49.87 o
   2  22  17      381.24      434.71     48.66 o
   3  22  17      465.55      481.24     45.92 o
   4  22  17      444.77      506.55     81.90 o
   5  22  17      142.03      127.07     47.35 o
   6  22  17       19.32       -4.05     59.91 o
   7  22  17      202.35      107.09    105.32 o
   8  22  17      112.22      154.13    129.59 o
   9  22  17       41.78        0.16     85.05 o
   0  23  17       26.64       86.35     53.30 o
   1  23  17      196.74      382.97     50.13 o
   2  23  17       96.01       86.58     37.46 o
   3  23  17       81.11       75.96     43.39 o
   4  23  17      568.16      770.73     64.60 o
   5  23  17      588.25      675.32     64.75 o
   6  23  17      340.49      221.14     72.88 o
   7  23  17       46.58       32.68     89.63 o
   8  23  17      113.40       56.67     92.14 o
   0  24  17        1.95       50.72     62.49 o
   1  24  17      129.43       61.79     39.14 o
   2  24  17      224.23      199.47     50.68 o
   3  24  17      613.55      501.31     50.88 o
   4  24  17       62.36      -47.78     47.78 o
   5  24  17      115.17      187.87     63.89 o
   6  24  17       34.86      -46.13     56.42 o
   7  24  17      197.99      170.46     79.43 o
   8  24  17      192.52       16.73    109.01 o
   0  25  17     1026.72     1091.91     85.09 o
   1  25  17      100.57       92.60     42.72 o
   2  25  17        0.35      -40.07     40.07 o
   3  25  17      330.35      310.75     47.95 o
   4  25  17       22.28      107.03     55.71 o
   5  25  17       14.29       39.94     49.10 o
   6  25  17      128.15      120.07     57.95 o
   7  25  17        2.27       65.96     96.67 o
   0  26  17        3.17       39.32     66.20 o
   1  26  17       37.83      -20.67     44.03 o
   2  26  17      108.27       97.72     48.79 o
   3  26  17       96.77       55.99     75.24 o
   4  26  17       23.54       25.46     28.69 o
   5  26  17       11.13      -38.40     54.72 o
   6  26  17       21.71      -69.85     69.85 o
   7  26  17        3.67       67.12     91.37 o
   0  27  17      236.74      416.91    131.30 o
   1  27  17      127.87      148.03     57.95 o
   2  27  17      386.08      515.06     64.15 o
   3  27  17       35.19       44.53     44.78 o
   4  27  17      167.36      292.54     65.50 o
   5  27  17       79.39       71.42     71.05 o
   6  27  17       12.50       37.22     81.35 o
   7  27  17      182.97      265.51    215.54 o
   0  28  17      305.59      210.70     87.34 o
   1  28  17      273.34      171.01     69.14 o
   2  28  17      351.27      225.63     79.16 o
   3  28  17       86.77      142.55     57.91 o
   4  28  17       74.25      119.69     62.79 o
   5  28  17      208.23      211.97     73.33 o
   6  28  17      269.70      338.38    123.14 o
   0  29  17      165.59      142.45     78.14 o
   1  29  17      121.06       97.65     70.80 o
   2  29  17      152.83       59.69     70.52 o
   3  29  17       96.48      137.51     68.39 o
   4  29  17        0.66      -12.04     71.66 o
   5  29  17       73.84        4.84    144.97 o
   0  30  17      489.27      764.43    135.48 o
   1  30  17       99.29      252.66     86.37 o
   2  30  17      238.68      244.46     81.49 o
   3  30  17       52.89       56.01     73.17 o
   4  30  17        5.75      126.61    188.06 o
   5  30  17       60.37       87.42    222.46 o
   0  31  17        9.04     -126.65    126.65 o
   1  31  17       85.46       60.38     87.95 o
   2  31  17       14.06      121.29     80.14 o
   3  31  17       94.85      271.60     96.63 o
   4  31  17      132.16      208.25    159.54 o
   0  32  17      926.82     1215.99    242.50 o
   1  32  17       54.98       66.35    139.47 o
   2  32  17       68.78       26.12    107.47 o
   3  32  17       15.63      243.18    113.29 o
   0  33  17        6.03     -169.53    212.17 o
   1  33  17       52.13      -38.04    146.59 o
   0   0  18      237.73      249.65     41.19 o
   1   0  18      495.82      352.69     28.46 o
   2   0  18      468.53      506.59     30.86 o
   3   0  18      119.99       58.94     26.00 o
   4   0  18     3795.47     3901.65    109.68 o
   5   0  18        0.33       11.45     38.19 o
   6   0  18      806.36      860.18     47.14 o
   7   0  18      267.12      367.43     77.72 o
   8   0  18      397.38      284.28     77.88 o
   9   0  18        0.43       17.37     82.80 o
  10   0  18       95.01       41.06     81.08 o
  11   0  18       12.33       40.03    114.57 o
   0   1  18     5225.33     5502.32    118.14 o
   1   1  18      314.01      374.28     20.48 o
   2   1  18      181.18      198.39     18.47 o
   3   1  18     2212.21     2264.30     43.63 o
   4   1  18     1660.52     1644.64     44.73 o
   5   1  18      869.41      887.29     34.41 o
   6   1  18     3244.19     3119.96     65.19 o
   7   1  18      143.67       84.29     53.37 o
   8   1  18      129.59      140.37     50.57 o
   9   1  18      288.26      228.46     52.09 o
  10   1  18       11.37       -8.38     54.01 o
  11   1  18       34.37      -52.41     89.79 o
   0   2  18      673.73      585.91     32.69 o
   1   2  18      834.19      930.95     27.08 o
   2   2  18        2.13        0.85     19.71 o
   3   2  18      672.11      612.58     24.74 o
   4   2  18       78.20      154.45     27.21 o
   5   2  18      961.00      956.87     33.77 o
   6   2  18     1016.97      898.68     35.09 o
   7   2  18      125.86      145.28     61.70 o
   8   2  18      362.57      370.66     55.92 o
   9   2  18       12.53       18.51     50.38 o
  10   2  18       23.67       24.73     55.90 o
  11   2  18      159.45       87.34     93.93 o
   0   3  18       69.83      100.22     24.57 o
   1   3  18     1163.44     1253.49     32.03 o
   2   3  18       37.58       45.79     17.93 o
   3   3  18       26.79       14.98     19.29 o
   4   3  18     1369.29     1433.36     40.06 o
   5   3  18     1310.58     1328.70     37.85 o
   6   3  18      342.54      303.54     30.35 o
   7   3  18      131.58      148.80     43.98 o
   8   3  18       37.96       82.12     47.57 o
   9   3  18      350.78      344.14     68.97 o
  10   3  18       35.84       53.28     64.92 o
  11   3  18      102.51      119.11     98.20 o
   0   4  18       48.35       51.42     25.01 o
   1   4  18      131.47       91.66     18.09 o
   2   4  18      811.73      722.09     25.42 o
   3   4  18     2560.25     2548.96     53.87 o
   4   4  18     3332.48     3207.39     64.31 o
   5   4  18      347.45      373.31     26.28 o
   6   4  18      588.26      560.36     33.39 o
   7   4  18      545.98      568.42     45.61 o
   8   4  18      230.31      237.00     53.00 o
   9   4  18       63.45       13.46     54.81 o
  10   4  18       85.65      108.26     57.87 o
  11   4  18       61.90      397.05    152.42 o
   0   5  18      108.20      100.37     25.08 o
   1   5  18      168.93      168.59     19.43 o
   2   5  18      255.44      223.49     19.69 o
   3   5  18      546.05      481.99     25.27 o
   4   5  18     2137.04     2145.43     49.65 o
   5   5  18      716.67      606.94     29.34 o
   6   5  18      324.06      308.21     34.73 o
   7   5  18     1539.56     1489.65     50.93 o
   8   5  18       12.11       68.40     46.76 o
   9   5  18       21.59       19.08     52.35 o
  10   5  18      147.73      263.34     62.08 o
  11   5  18        1.66      -42.93     99.17 o
   0   6  18      749.55      658.40     34.64 o
   1   6  18      562.44      693.58     24.89 o
   2   6  18      249.49      254.65     21.57 o
   3   6  18      386.09      393.53     24.32 o
   4   6  18     2020.77     1930.31     47.31 o
   5   6  18     2427.49     2257.51     51.05 o
   6   6  18      644.71      668.85     38.01 o
   7   6  18      166.67      208.11     44.98 o
   8   6  18      579.13      537.71     57.65 o
   9   6  18      471.16      425.41     66.63 o
  10   6  18       67.56      125.03     77.12 o
  11   6  18      101.36       80.93     87.34 o
   0   7  18     3577.26     3424.99     83.19 o
   1   7  18      287.96      337.97     22.62 o
   2   7  18      631.63      577.81     24.33 o
   3   7  18      555.23      603.49     26.53 o
   4   7  18     1324.64     1245.31     38.63 o
   5   7  18     3047.47     3004.01     63.85 o
   6   7  18      139.03      148.78     31.14 o
   7   7  18      506.90      479.01     40.38 o
   8   7  18        8.28       44.20     47.22 o
   9   7  18      137.29      106.67     81.80 o
  10   7  18      246.62      283.49     81.51 o
  11   7  18       16.77      -11.63    102.84 o
   0   8  18       17.24       23.22     29.59 o
   1   8  18      563.20      675.24     26.93 o
   2   8  18      852.44      892.96     28.21 o
   3   8  18      775.87      828.06     29.41 o
   4   8  18     1176.96     1233.00     38.66 o
   5   8  18      837.96      791.97     34.99 o
   6   8  18      127.25       91.29     30.74 o
   7   8  18      378.99      429.54     42.29 o
   8   8  18      279.99      241.49     61.06 o
   9   8  18       57.93       43.59     55.38 o
  10   8  18      109.88      186.39     76.61 o
  11   8  18       19.97      -60.91     91.77 o
   0   9  18      130.34      127.69     35.25 o
   1   9  18     1017.07     1125.48     32.33 o
   2   9  18      609.64      681.30     26.13 o
   3   9  18      536.85      596.88     26.67 o
   4   9  18      281.21      277.62     32.48 o
   5   9  18     2818.97     2809.70     65.12 o
   6   9  18     1278.43     1218.18     53.92 o
   7   9  18      164.14      116.49     40.42 o
   8   9  18       18.03      -46.62     46.62 o
   9   9  18      154.18      127.73     56.73 o
  10   9  18      114.67      245.12     71.27 o
  11   9  18      106.05       56.85    155.58 o
   0  10  18      252.40      231.16     30.60 o
   1  10  18      225.77      245.99     22.08 o
   2  10  18      836.33      812.11     30.20 o
   3  10  18      210.86      180.96     24.30 o
   4  10  18     2714.98     2604.76     60.70 o
   5  10  18      328.28      310.68     30.82 o
   6  10  18     2409.04     2566.99     77.64 o
   7  10  18       43.17       33.44     38.68 o
   8  10  18       86.60       69.37     49.05 o
   9  10  18      394.21      607.99     65.78 o
  10  10  18       26.46       49.66     59.73 o
  11  10  18       86.81      182.46    113.05 o
   0  11  18     1584.22     1678.88     62.00 o
   1  11  18      237.66      221.08     22.49 o
   2  11  18     2715.43     2511.30     51.26 o
   3  11  18      656.30      679.53     31.38 o
   4  11  18      458.33      467.16     32.46 o
   5  11  18      856.87      967.24     48.40 o
   6  11  18       14.72      -23.75     35.25 o
   7  11  18      169.97      130.34     44.34 o
   8  11  18      221.75      156.47     50.36 o
   9  11  18       23.97       53.26     52.06 o
  10  11  18      182.22      149.25     70.03 o
  11  11  18      103.26       51.82    118.30 o
   0  12  18       31.38       79.17     30.74 o
   1  12  18     1841.60     1709.22     39.81 o
   2  12  18     2034.77     1861.03     48.67 o
   3  12  18      157.30      190.47     25.71 o
   4  12  18       70.20       91.42     28.12 o
   5  12  18     4642.94     4642.34     99.67 o
   6  12  18      473.84      496.54     43.00 o
   7  12  18        6.64       15.86     41.62 o
   8  12  18       59.01       21.05     42.59 o
   9  12  18      148.31      202.31     53.62 o
  10  12  18       19.76      -29.23     63.34 o
  11  12  18      125.89      137.12    275.79 o
   0  13  18      148.11      118.32     32.21 o
   1  13  18      159.77      176.96     23.98 o
   2  13  18      562.46      531.22     31.88 o
   3  13  18      323.04      271.80     30.27 o
   4  13  18     1221.59     1076.97     43.12 o
   5  13  18      611.97      579.60     41.47 o
   6  13  18      378.39      332.72     41.15 o
   7  13  18       29.23       11.13     41.19 o
   8  13  18      175.47      201.46     48.54 o
   9  13  18       52.50      114.75     53.28 o
  10  13  18        0.07      178.09     85.44 o
   0  14  18     2161.83     2360.28     70.80 o
   1  14  18     2827.20     2695.94     53.12 o
   2  14  18      584.92      574.72     31.52 o
   3  14  18     1464.35     1371.78     44.89 o
   4  14  18      197.86       99.53     35.28 o
   5  14  18     2048.44     1791.84     60.44 o
   6  14  18      242.99      216.70     43.99 o
   7  14  18      167.23      223.27     48.74 o
   8  14  18       20.88       36.13     49.35 o
   9  14  18       41.51        5.41     54.17 o
  10  14  18       46.41      250.96     86.18 o
   0  15  18      115.64      126.87     33.58 o
   1  15  18     1001.66      957.23     33.65 o
   2  15  18      620.01      686.28     37.69 o
   3  15  18      752.10      637.48     38.85 o
   4  15  18      495.10      452.64     41.60 o
   5  15  18      452.87      452.78     38.53 o
   6  15  18       74.85      160.73     46.72 o
   7  15  18      173.29      112.00     43.48 o
   8  15  18      193.70      200.99     51.02 o
   9  15  18      192.41      313.87     61.43 o
  10  15  18       49.91      -72.55    106.21 o
   0  16  18      856.08      860.79     49.59 o
   1  16  18      495.46      462.89     28.87 o
   2  16  18       31.23        6.68     28.83 o
   3  16  18     1825.15     1639.85     60.10 o
   4  16  18       86.19      114.16     43.31 o
   5  16  18      166.75      145.96     37.32 o
   6  16  18      186.49      208.27     43.18 o
   7  16  18      230.93      320.94     49.99 o
   8  16  18      159.10      160.52     48.30 o
   9  16  18       87.45      131.65     65.53 o
  10  16  18      101.49      128.79     82.88 o
   0  17  18      423.90      438.73     53.95 o
   1  17  18     1768.48     1648.14     47.84 o
   2  17  18     2540.83     2359.91     64.66 o
   3  17  18     1002.64     1059.63     53.39 o
   4  17  18      874.92      903.11     50.86 o
   5  17  18      134.97       64.13     42.37 o
   6  17  18      491.45      533.65     59.75 o
   7  17  18       81.21       45.63     52.78 o
   8  17  18       21.77       87.88     50.72 o
   9  17  18      164.24      314.48     73.91 o
  10  17  18       70.49       93.42    101.37 o
   0  18  18       53.31      137.97     41.07 o
   1  18  18       26.58        9.49     32.87 o
   2  18  18      404.31      457.90     46.80 o
   3  18  18      870.10      652.60     52.86 o
   4  18  18      563.59      461.12     46.04 o
   5  18  18       36.88      149.08     39.21 o
   6  18  18      253.27      192.84     50.70 o
   7  18  18      117.94      -19.46     66.47 o
   8  18  18       96.40      106.59     60.09 o
   9  18  18       90.74       30.78     80.90 o
   0  19  18      488.29      495.16     51.40 o
   1  19  18      776.30      756.06     54.76 o
   2  19  18      468.49      438.49     45.36 o
   3  19  18      946.00      879.06     52.74 o
   4  19  18      560.76      462.74     81.93 o
   5  19  18       46.49       20.84     43.04 o
   6  19  18      299.80      444.21     68.60 o
   7  19  18      259.36      284.69    146.06 o
   8  19  18      578.98      712.65     83.99 o
   9  19  18      195.44      353.72     95.15 o
   0  20  18       22.61      -26.59     54.02 o
   1  20  18      353.11      277.06     40.23 o
   2  20  18      933.04      975.45     55.76 o
   3  20  18      479.58      435.59     57.02 o
   4  20  18      248.56      188.39     43.46 o
   5  20  18       21.34       18.95     41.53 o
   6  20  18       92.80       86.02     53.95 o
   7  20  18      230.38      239.27     75.62 o
   8  20  18      465.05      481.72     99.73 o
   9  20  18        7.23       62.50     89.22 o
   0  21  18     2212.34     2236.87     90.37 o
   1  21  18        3.73       34.10     37.67 o
   2  21  18       38.03       67.92     36.88 o
   3  21  18      337.44      290.55     49.44 o
   4  21  18      108.25       63.62     45.29 o
   5  21  18      119.09      185.51     47.00 o
   6  21  18      286.83      347.25     62.92 o
   7  21  18       39.81       43.48     58.85 o
   8  21  18       31.14       81.67     68.80 o
   9  21  18      120.84       72.65     95.58 o
   0  22  18     1631.92     1446.45    110.12 o
   1  22  18      106.09       52.35     43.40 o
   2  22  18       91.63       42.02     38.64 o
   3  22  18       75.02       -0.22     37.05 o
   4  22  18      145.81      112.39     45.96 o
   5  22  18       37.29      -15.72     47.84 o
   6  22  18      191.05      189.58     65.08 o
   7  22  18       40.30       29.57     70.05 o
   8  22  18      262.65      214.06    116.58 o
   0  23  18       31.68      120.28     62.41 o
   1  23  18      113.46      123.64     38.67 o
   2  23  18      187.49      147.44     42.31 o
   3  23  18       11.47        6.48     42.25 o
   4  23  18       45.86       52.85     50.41 o
   5  23  18      321.93      345.68     64.45 o
   6  23  18      163.55      179.04     65.66 o
   7  23  18        1.07      -30.67     86.68 o
   8  23  18       70.56      149.99    149.25 o
   0  24  18      212.45      219.50     95.70 o
   1  24  18      600.21      524.37     62.79 o
   2  24  18      104.86      167.00     44.84 o
   3  24  18       56.11       70.92     45.95 o
   4  24  18      143.57      244.38     50.42 o
   5  24  18       54.32      134.82     62.87 o
   6  24  18      207.79      266.27     70.54 o
   7  24  18      146.13      192.13    112.11 o
   8  24  18       26.53     -132.88    151.29 o
   0  25  18      519.07      708.01     90.19 o
   1  25  18       43.10       31.84     43.31 o
   2  25  18      395.86      432.87     63.93 o
   3  25  18      150.99      111.27     48.85 o
   4  25  18       80.57      192.90     55.44 o
   5  25  18       24.66      -29.61     50.32 o
   6  25  18      281.37      287.81     79.23 o
   7  25  18       56.76       71.89    127.45 o
   0  26  18      147.18      127.44     70.10 o
   1  26  18      157.92      159.41     46.69 o
   2  26  18       17.11       38.56     44.66 o
   3  26  18      359.59      384.10     71.11 o
   4  26  18      195.42      326.83     61.42 o
   5  26  18      165.69      144.96     54.09 o
   6  26  18      386.09      391.56    125.24 o
   7  26  18       96.87      -37.57     95.08 o
   0  27  18       12.56      -22.16     75.68 o
   1  27  18       17.20       51.42     48.69 o
   2  27  18     1442.10     1702.91     85.65 o
   3  27  18      147.74      235.67     62.57 o
   4  27  18       72.09      -10.74     52.63 o
   5  27  18      705.54      787.53     78.10 o
   6  27  18      127.01       20.15    120.42 o
   0  28  18     1001.94     1277.29    142.65 o
   1  28  18       45.82       20.83     56.28 o
   2  28  18       89.72       57.46     49.20 o
   3  28  18       31.17       60.43     50.78 o
   4  28  18      206.43       91.44     63.62 o
   5  28  18      196.78      258.38     75.59 o
   6  28  18       46.19      -56.59     97.92 o
   0  29  18       16.75      101.49     76.44 o
   1  29  18      102.17       24.41     55.82 o
   2  29  18      354.11      256.23     63.49 o
   3  29  18      285.87      303.01    118.50 o
   4  29  18      100.42       43.38    136.76 o
   5  29  18      196.94       68.04    171.80 o
   0  30  18      215.88      180.45    119.43 o
   1  30  18      112.92      181.60     76.63 o
   2  30  18      168.34      175.34     77.22 o
   3  30  18       98.29      102.72     81.19 o
   4  30  18       20.27     -164.65    164.65 o
   0  31  18       36.88     -135.13    135.13 o
   1  31  18       25.82       85.61    114.15 o
   2  31  18       65.51       41.50     92.13 o
   3  31  18       20.57       -5.63    105.20 o
   4  31  18      160.30       84.23    125.41 o
   0  32  18      499.76      510.80    218.80 o
   1  32  18       67.22      241.86    146.82 o
   2  32  18      153.74      298.51    451.83 o
   1   0  19      129.79      159.70     27.09 o
   2   0  19        5.99       43.97     25.73 o
   3   0  19       62.67       62.96     30.16 o
   4   0  19       14.15       -7.59     43.90 o
   5   0  19      416.28      430.06     46.03 o
   6   0  19      500.75      444.47     41.52 o
   7   0  19     1043.67     1176.37     87.44 o
   8   0  19       30.12      -87.26    111.25 o
   9   0  19      851.07      956.00    108.20 o
  10   0  19        3.76       27.72     84.97 o
  11   0  19       30.14        3.99     90.36 o
   0   1  19        5.22      112.99     29.76 o
   1   1  19     1095.71     1160.86     30.41 o
   2   1  19      665.96      585.57     24.21 o
   3   1  19      489.61      466.86     25.60 o
   4   1  19     2638.65     2917.79     64.28 o
   5   1  19      119.19      155.55     26.20 o
   6   1  19      560.78      554.29     35.15 o
   7   1  19      306.86      417.95     55.43 o
   8   1  19      247.06      307.54     54.58 o
   9   1  19      185.62      157.77     62.19 o
  10   1  19       53.04      185.42     58.61 o
  11   1  19      227.03      160.73     74.58 o
   0   2  19      157.81      172.97     29.69 o
   1   2  19     3439.70     3452.13     58.78 o
   2   2  19     3210.54     3043.50     53.82 o
   3   2  19     2642.98     2495.04     51.96 o
   4   2  19      346.62      403.50     30.99 o
   5   2  19     2995.75     3083.73     62.19 o
   6   2  19     1274.94     1180.29     39.68 o
   7   2  19       89.05      151.20     45.24 o
   8   2  19      281.81      397.18     55.22 o
   9   2  19       31.58      101.27     59.58 o
  10   2  19      252.04      204.41     74.45 o
  11   2  19       57.28       82.91     70.38 o
   0   3  19     1333.56     1380.53     47.11 o
   1   3  19       96.43       85.85     19.45 o
   2   3  19      314.78      312.59     21.31 o
   3   3  19      635.59      579.25     27.94 o
   4   3  19       98.77      127.75     24.37 o
   5   3  19     3867.58     3789.08     71.97 o
   6   3  19     1326.55     1263.32     44.45 o
   7   3  19      266.11      271.39     47.26 o
   8   3  19      125.84      199.12     54.10 o
   9   3  19       73.77      153.03     56.66 o
  10   3  19       50.28      210.93     70.78 o
  11   3  19       38.53       93.50     98.56 o
   0   4  19      278.70      214.30     28.33 o
   1   4  19     3706.91     3678.12     61.83 o
   2   4  19     1133.57     1238.83     32.14 o
   3   4  19     2014.24     2030.64     48.30 o
   4   4  19      304.97      327.02     28.18 o
   5   4  19      172.44      191.06     26.07 o
   6   4  19     1693.70     1796.37     54.41 o
   7   4  19      600.14      570.62     46.94 o
   8   4  19      395.86      429.60     67.57 o
   9   4  19      144.97      136.25     62.63 o
  10   4  19      167.87      193.70     67.65 o
  11   4  19      143.91       46.41     93.42 o
   0   5  19      188.36      202.65     28.40 o
   1   5  19      223.63      216.18     22.86 o
   2   5  19      656.64      689.43     25.18 o
   3   5  19      400.62      382.48     26.42 o
   4   5  19      590.26      589.70     29.79 o
   5   5  19       71.61       83.84     24.37 o
   6   5  19       14.47       63.66     29.87 o
   7   5  19      930.21      875.07     46.23 o
   8   5  19       22.79        5.72     49.25 o
   9   5  19      195.12      179.80     55.96 o
  10   5  19       53.40       79.33     62.97 o
  11   5  19      182.18      504.67    185.45 o
   0   6  19       54.20       69.83     27.57 o
   1   6  19        4.34       23.79     19.10 o
   2   6  19      170.19      130.74     26.71 o
   3   6  19      334.60      352.62     24.97 o
   4   6  19      311.31      306.76     28.23 o
   5   6  19      467.86      363.21     28.20 o
   6   6  19      444.08      517.90     36.96 o
   7   6  19       65.91       11.27     38.48 o
   8   6  19      154.16      187.34     51.06 o
   9   6  19       16.91        1.81     58.52 o
  10   6  19       24.29      -16.94     62.93 o
  11   6  19      223.65      177.34    101.68 o
   0   7  19        1.89       71.78     29.45 o
   1   7  19     2239.45     2267.55     46.83 o
   2   7  19      622.53      644.25     26.51 o
   3   7  19      615.33      679.85     28.88 o
   4   7  19      250.00      252.43     27.59 o
   5   7  19      927.02      897.82     35.57 o
   6   7  19      224.97      240.17     34.87 o
   7   7  19       31.15       53.37     38.79 o
   8   7  19      211.10      211.44     61.64 o
   9   7  19      343.09      297.77     61.24 o
  10   7  19       37.31       62.27     64.39 o
  11   7  19      108.98       18.48    123.86 o
   0   8  19     2969.06     2936.62     76.23 o
   1   8  19      647.37      636.38     27.21 o
   2   8  19      146.63      137.41     21.82 o
   3   8  19       24.70       38.26     21.95 o
   4   8  19     5446.24     5131.84     94.26 o
   5   8  19      126.05       70.27     30.71 o
   6   8  19      280.61      236.50     39.37 o
   7   8  19      533.63      645.47     47.30 o
   8   8  19      318.39      416.28     54.08 o
   9   8  19      319.39      258.51     62.20 o
  10   8  19      366.94      517.36     76.16 o
  11   8  19       82.02      -10.07    107.31 o
   0   9  19      793.98      865.31     56.33 o
   1   9  19       25.82       56.74     21.48 o
   2   9  19      652.86      693.52     27.43 o
   3   9  19     2129.55     2179.62     47.88 o
   4   9  19     1803.08     1843.21     49.23 o
   5   9  19     1269.66     1044.30     41.18 o
   6   9  19      151.67      112.15     43.03 o
   7   9  19      102.75      161.03     44.06 o
   8   9  19      179.26      137.50     50.93 o
   9   9  19      158.14      239.71     60.70 o
  10   9  19       14.19      129.14     64.49 o
  11   9  19      166.30      202.99    195.21 o
   0  10  19       55.73       49.29     29.08 o
   1  10  19      364.70      483.40     28.56 o
   2  10  19      516.30      476.61     29.56 o
   3  10  19     1069.94      975.14     33.36 o
   4  10  19      962.12      878.42     38.30 o
   5  10  19      401.18      439.45     35.08 o
   6  10  19      394.41      350.86     56.49 o
   7  10  19       34.58       46.10     45.66 o
   8  10  19       37.05       61.30     53.86 o
   9  10  19       60.36       59.85     61.15 o
  10  10  19       48.86       43.11     89.88 o
  11  10  19      289.35      346.72    126.77 o
   0  11  19      102.98      169.61     32.52 o
   1  11  19     2603.03     2470.45     49.65 o
   2  11  19     1213.68     1146.71     37.93 o
   3  11  19      557.38      526.55     29.41 o
   4  11  19      304.51      273.22     33.04 o
   5  11  19     1200.78     1134.17     45.12 o
   6  11  19      690.72      683.16     48.03 o
   7  11  19      187.85      128.75     52.02 o
   8  11  19      101.38      125.09     51.04 o
   9  11  19       57.60       64.88     58.33 o
  10  11  19       20.37      123.46     66.37 o
   0  12  19     1988.27     2025.28     63.57 o
   1  12  19     1165.24     1022.87     35.99 o
   2  12  19     2578.22     2545.75     55.85 o
   3  12  19     1224.67     1107.78     39.21 o
   4  12  19      336.34      301.15     41.34 o
   5  12  19      109.02       89.10     37.00 o
   6  12  19       23.88       -3.97     38.46 o
   7  12  19      110.88      213.95     44.98 o
   8  12  19      111.44      101.27     48.40 o
   9  12  19       20.96       -9.06     54.75 o
  10  12  19        9.78       38.94     73.42 o
   0  13  19      978.44     1018.79     47.66 o
   1  13  19      584.00      590.29     28.68 o
   2  13  19      139.99      166.16     27.89 o
   3  13  19      244.96      246.90     31.57 o
   4  13  19      253.03      262.96     32.62 o
   5  13  19      572.77      507.60     39.39 o
   6  13  19      346.64      302.84     55.82 o
   7  13  19       74.95       77.12     40.74 o
   8  13  19      291.96      310.18     56.16 o
   9  13  19       20.17       73.17     55.26 o
  10  13  19       28.05       22.03     73.84 o
   0  14  19      242.80      212.38     35.61 o
   1  14  19      724.21      655.94     30.85 o
   2  14  19      400.00      383.37     31.10 o
   3  14  19      392.88      359.68     35.17 o
   4  14  19      366.54      472.44     48.23 o
   5  14  19       90.25       94.43     38.16 o
   6  14  19      142.15      145.40     45.66 o
   7  14  19      108.46      129.95     46.31 o
   8  14  19      183.22      176.73     62.33 o
   9  14  19       12.58      -92.87     92.87 o
  10  14  19      100.35      208.07     94.40 o
   0  15  19      190.15      289.17     46.64 o
   1  15  19       47.55       34.29     24.38 o
   2  15  19      419.52      464.55     32.70 o
   3  15  19      285.00      273.21     39.82 o
   4  15  19       68.26       91.26     37.41 o
   5  15  19      134.93      182.67     39.45 o
   6  15  19      242.54      243.00     47.55 o
   7  15  19      323.10      200.71     52.65 o
   8  15  19      154.00      165.62     50.43 o
   9  15  19      140.73      189.43     75.35 o
  10  15  19       45.23       97.39     83.92 o
   0  16  19       94.01       23.01     41.20 o
   1  16  19     1192.14     1042.85     38.27 o
   2  16  19       92.61       65.95     30.78 o
   3  16  19      295.35      214.49     43.43 o
   4  16  19      659.05      663.45     47.25 o
   5  16  19       75.32        4.91     41.23 o
   6  16  19      388.85      468.75     54.56 o
   7  16  19       11.04        9.77     49.20 o
   8  16  19       28.41      -14.05     49.13 o
   9  16  19      165.17      200.97     66.10 o
  10  16  19      213.50      288.51    106.09 o
   0  17  19      433.32      482.99     48.98 o
   1  17  19      482.73      494.38     45.89 o
   2  17  19       20.01       47.38     31.34 o
   3  17  19      284.51      371.70     41.45 o
   4  17  19      910.63      898.54     48.96 o
   5  17  19      591.57      590.64     56.73 o
   6  17  19      350.81      297.14     64.76 o
   7  17  19      199.50      234.20     70.18 o
   8  17  19        3.22      -50.45     50.45 o
   9  17  19       33.31       59.66     65.65 o
   0  18  19      694.75      552.98     51.23 o
   1  18  19      353.93      355.76     37.66 o
   2  18  19      271.56      191.28     37.71 o
   3  18  19      226.86      182.86     43.53 o
   4  18  19     1455.18     1445.05     79.98 o
   5  18  19       31.59       47.41     39.60 o
   6  18  19      160.07      102.21     46.20 o
   7  18  19       67.65      -30.66     79.31 o
   8  18  19       90.91       71.44     66.88 o
   9  18  19       32.57       50.46     74.25 o
   0  19  19       71.06       46.54     42.50 o
   1  19  19      674.69      628.65     44.88 o
   2  19  19       50.37       30.53     33.76 o
   3  19  19      264.15      276.98     41.20 o
   4  19  19       59.90      106.36     40.62 o
   5  19  19      467.03      524.84     53.17 o
   6  19  19       54.94        8.96     49.57 o
   7  19  19      146.79       76.77     69.60 o
   8  19  19      118.51       81.32     84.97 o
   9  19  19      256.83      116.87     81.44 o
   0  20  19        2.41       19.90     43.76 o
   1  20  19      196.03      170.58     37.13 o
   2  20  19      129.06      127.77     36.34 o
   3  20  19      195.91      198.52     51.26 o
   4  20  19       69.78       36.86     40.72 o
   5  20  19      107.79      118.35     58.68 o
   6  20  19      262.03      247.17     56.56 o
   7  20  19       42.57      119.78     59.12 o
   8  20  19      100.15      -26.53     74.99 o
   9  20  19      121.82      182.59    229.14 o
   0  21  19       20.56       -5.96     73.37 o
   1  21  19       37.68       38.50     53.49 o
   2  21  19      611.84      678.03     82.46 o
   3  21  19      663.23      682.04     52.46 o
   4  21  19      277.51      302.78     55.75 o
   5  21  19        4.07      -14.45     45.60 o
   6  21  19       13.03       42.47     57.23 o
   7  21  19      306.19      363.82     94.55 o
   8  21  19      170.12      233.54     93.65 o
   0  22  19       60.44      123.11     73.08 o
   1  22  19       38.47       18.04     37.83 o
   2  22  19      277.71      251.35     45.93 o
   3  22  19       67.72       71.08     42.04 o
   4  22  19       51.13       21.80     46.95 o
   5  22  19      160.61      108.95     54.29 o
   6  22  19       25.64       28.08     55.38 o
   7  22  19       70.53      111.48     70.81 o
   8  22  19       40.93      -74.34     92.35 o
   0  23  19       17.93       66.67    106.65 o
   1  23  19      227.62      219.77     46.66 o
   2  23  19       40.14      -16.46     43.15 o
   3  23  19        2.37      -41.92     41.92 o
   4  23  19      253.31      242.84     54.02 o
   5  23  19       25.17       78.18     48.58 o
   6  23  19      251.39      383.50     99.39 o
   7  23  19       32.19       66.11    104.06 o
   8  23  19       79.99      -45.95    202.01 o
   0  24  19      120.85      125.72     67.89 o
   1  24  19      244.58      145.83     51.28 o
   2  24  19      221.08      247.78     49.70 o
   3  24  19      215.25      168.43     65.34 o
   4  24  19       45.65       15.39     47.20 o
   5  24  19      191.95      208.60     79.41 o
   6  24  19       27.86       52.84     68.82 o
   7  24  19       56.16       45.61     93.75 o
   0  25  19      207.42      157.61    133.88 o
   1  25  19       27.98        9.34     43.13 o
   2  25  19       70.73      102.58     44.43 o
   3  25  19       19.86       -8.62     43.06 o
   4  25  19      256.14      219.50     54.79 o
   5  25  19      171.90      166.92     57.31 o
   6  25  19       60.87       26.61     75.84 o
   7  25  19       10.62      -97.67     97.67 o
   0  26  19       49.47       31.97     71.88 o
   1  26  19       64.63      118.51     50.89 o
   2  26  19       38.04      -20.46     48.18 o
   3  26  19       35.07      -43.31     45.45 o
   4  26  19       37.80       31.58     61.89 o
   5  26  19       90.65       41.76     73.26 o
   6  26  19        4.64      -80.65     80.65 o
   0  27  19        3.83      -38.52     71.51 o
   1  27  19      237.77      235.61     60.92 o
   2  27  19      210.19      167.85     57.06 o
   3  27  19       85.26      115.54     49.38 o
   4  27  19      141.99      281.41     70.31 o
   5  27  19      319.79      199.55    108.11 o
   6  27  19      173.79      473.33    158.09 o
   0  28  19      391.26      330.05    121.23 o
   1  28  19      113.19      108.38     54.75 o
   2  28  19      176.27      109.16     49.92 o
   3  28  19      105.47        1.34     55.06 o
   4  28  19      110.08      272.50     96.54 o
   5  28  19      112.71       42.90    133.58 o
   0  29  19      322.20      348.11     85.69 o
   1  29  19       15.27      -65.20     65.20 o
   2  29  19       56.60       51.31     67.99 o
   3  29  19      121.40      131.72     86.99 o
   4  29  19      110.75      302.60    116.09 o
   5  29  19       12.20       96.38    118.06 o
   0  30  19       23.80       52.55    103.09 o
   1  30  19      370.03      514.46    116.66 o
   2  30  19        8.63      102.31    103.90 o
   3  30  19        4.08       93.42    100.29 o
   4  30  19        9.42      105.65    124.36 o
   0  31  19       16.07      309.43    200.21 o
   1  31  19       41.56     -132.42    157.66 o
   2  31  19       70.61      252.35    170.29 o
   3  31  19       56.99      -16.48    116.20 o
   0   0  20     1089.95     1000.49     56.19 o
   1   0  20      436.64      352.49     30.98 o
   2   0  20     1190.83     1138.68     44.75 o
   3   0  20       53.02       66.74     37.86 o
   4   0  20       33.18       22.33     37.84 o
   5   0  20      609.60      605.91     59.43 o
   6   0  20      105.07       67.53     36.81 o
   7   0  20      247.01      266.84    107.59 o
   8   0  20      102.31      -40.97     79.03 o
   9   0  20       70.28      165.52    129.78 o
  10   0  20       55.11      149.82     89.46 o
  11   0  20       86.98       11.95    102.74 o
   0   1  20     2552.42     2562.95     68.60 o
   1   1  20     3348.96     3252.72     57.45 o
   2   1  20     1206.59     1089.02     31.30 o
   3   1  20     4282.07     3985.05     80.73 o
   4   1  20     2051.16     2197.95     55.32 o
   5   1  20      184.93      150.18     27.10 o
   6   1  20      264.19      274.45     32.35 o
   7   1  20      139.27       86.47     46.15 o
   8   1  20      267.25      349.25     67.05 o
   9   1  20       10.88      -15.44     55.80 o
  10   1  20      162.27      162.67     63.71 o
  11   1  20       38.67       23.35     73.40 o
   0   2  20       15.84       29.78     26.90 o
   1   2  20       74.80      116.14     22.55 o
   2   2  20     1044.62     1170.30     32.96 o
   3   2  20      779.16      901.74     34.99 o
   4   2  20     2812.90     2699.97     85.64 o
   5   2  20      118.52      157.77     27.10 o
   6   2  20      812.46      781.57     35.64 o
   7   2  20     1568.61     1362.29     63.51 o
   8   2  20      261.64      233.33     65.38 o
   9   2  20       68.42       93.41     53.57 o
  10   2  20      110.98      136.97     71.90 o
  11   2  20       14.51      -79.06     79.06 o
   0   3  20        3.61       52.63     28.12 o
   1   3  20      667.67      662.57     30.80 o
   2   3  20      550.04      585.60     28.63 o
   3   3  20      889.86      908.42     34.84 o
   4   3  20      766.56      747.33     37.42 o
   5   3  20      686.24      773.00     35.61 o
   6   3  20      156.56      133.23     32.22 o
   7   3  20       75.24       82.25     42.47 o
   8   3  20       72.24      184.95     78.34 o
   9   3  20      106.02       80.05     62.63 o
  10   3  20       83.53      113.39     72.70 o
  11   3  20      368.32      395.55    107.97 o
   0   4  20      121.49      124.44     28.80 o
   1   4  20     2115.10     2262.28     45.61 o
   2   4  20      900.12      803.16     28.03 o
   3   4  20     1035.08     1063.13     44.86 o
   4   4  20      386.09      369.63     28.47 o
   5   4  20     2016.78     1822.44     46.74 o
   6   4  20      369.86      385.99     34.39 o
   7   4  20      364.05      235.21     43.92 o
   8   4  20      371.59      333.37     55.80 o
   9   4  20      143.80      136.20     60.46 o
  10   4  20       59.89      128.27     62.28 o
  11   4  20       57.51       50.78    202.53 o
   0   5  20      284.69      283.91     31.54 o
   1   5  20       56.25       65.59     20.34 o
   2   5  20      105.95       82.15     23.87 o
   3   5  20      331.32      264.26     29.49 o
   4   5  20      154.03      283.55     31.42 o
   5   5  20       13.33       -6.39     25.59 o
   6   5  20      261.50      378.55     48.19 o
   7   5  20      179.76       70.24     40.06 o
   8   5  20      384.37      435.97     55.49 o
   9   5  20       52.56      105.56     63.29 o
  10   5  20       22.34      -65.78     65.78 o
  11   5  20       43.77      142.66    115.15 o
   0   6  20     2736.30     2524.85     69.65 o
   1   6  20      869.47      749.59     27.76 o
   2   6  20      875.73      961.80     30.30 o
   3   6  20      955.05      975.11     34.49 o
   4   6  20      799.60      723.65     33.15 o
   5   6  20      102.40      157.68     28.51 o
   6   6  20      149.95      181.08     31.35 o
   7   6  20       96.24      137.64     45.18 o
   8   6  20      129.40      149.21     55.50 o
   9   6  20      185.40      119.50     62.12 o
  10   6  20        2.17       96.67     75.71 o
  11   6  20       46.58      167.05    114.86 o
   0   7  20      970.56     1037.95     44.95 o
   1   7  20       85.81       73.97     24.67 o
   2   7  20      731.79      687.77     27.62 o
   3   7  20       48.76       52.37     24.27 o
   4   7  20      160.31      126.19     27.27 o
   5   7  20      684.52      783.60     35.10 o
   6   7  20     1195.35     1118.29     49.35 o
   7   7  20      272.37      321.29     52.35 o
   8   7  20       13.83      182.33     58.07 o
   9   7  20      105.69      111.29     62.02 o
  10   7  20       60.37      105.55     66.24 o
  11   7  20       13.55       56.84    165.06 o
   0   8  20      615.42      769.80     52.56 o
   1   8  20      211.84      125.07     26.26 o
   2   8  20     3454.33     3364.04     63.16 o
   3   8  20      828.79      741.94     30.45 o
   4   8  20     1029.39      925.73     36.07 o
   5   8  20      146.41      109.61     29.55 o
   6   8  20      396.84      397.44     63.46 o
   7   8  20       97.42       93.48     40.55 o
   8   8  20        2.72       78.95     65.52 o
   9   8  20      126.69      229.67     72.40 o
  10   8  20       30.29      -39.71    123.58 o
  11   8  20      192.91        8.37    196.72 o
   0   9  20      742.01      749.71     44.85 o
   1   9  20      873.90      730.39     30.85 o
   2   9  20       13.73       78.33     25.23 o
   3   9  20      553.79      451.82     27.67 o
   4   9  20     1206.30     1088.15     41.98 o
   5   9  20      793.98      749.67     42.17 o
   6   9  20       61.31      113.53     41.51 o
   7   9  20       95.35      143.07     42.90 o
   8   9  20      113.54      140.98     58.57 o
   9   9  20      107.30      115.59     63.45 o
  10   9  20      188.66      129.62     72.39 o
   0  10  20      246.20      261.99     33.93 o
   1  10  20      799.06      864.27     33.17 o
   2  10  20     1426.32     1351.32     57.10 o
   3  10  20      398.16      382.06     27.75 o
   4  10  20      960.24      963.11     38.82 o
   5  10  20     1128.52      997.52     54.03 o
   6  10  20      400.55      274.55     43.47 o
   7  10  20       47.68      107.82     41.70 o
   8  10  20      125.81      212.18     53.77 o
   9  10  20       64.91      125.98     63.46 o
  10  10  20      198.18      327.20     99.70 o
   0  11  20     1698.13     1574.52     56.89 o
   1  11  20     2358.81     2219.66     47.98 o
   2  11  20     3273.45     3182.23     67.66 o
   3  11  20      581.93      616.69     32.75 o
   4  11  20      785.85      743.57     38.99 o
   5  11  20      461.67      502.00     38.12 o
   6  11  20      127.01      109.93     46.07 o
   7  11  20      248.68      195.28     56.67 o
   8  11  20      248.83      297.39     75.12 o
   9  11  20       69.83      -25.24     61.56 o
  10  11  20       13.23      -38.20     89.73 o
   0  12  20      261.37      275.06     35.54 o
   1  12  20       13.05       32.69     24.26 o
   2  12  20      501.01      484.72     31.64 o
   3  12  20      926.37      892.15     37.64 o
   4  12  20      403.16      416.10     37.79 o
   5  12  20     3488.11     3460.47     87.66 o
   6  12  20      261.48      166.39     43.00 o
   7  12  20      493.06      417.47     60.73 o
   8  12  20      137.89      206.52     55.54 o
   9  12  20       26.03      -42.97     60.94 o
  10  12  20      220.55      344.26     98.83 o
   0  13  20      132.81      120.55     35.54 o
   1  13  20     1600.79     1497.09     39.79 o
   2  13  20     1425.14     1492.04     45.89 o
   3  13  20      859.98      951.61     39.20 o
   4  13  20      139.83      164.28     40.70 o
   5  13  20      180.02      158.09     40.04 o
   6  13  20      121.12      123.10     43.95 o
   7  13  20       38.86       54.45     51.50 o
   8  13  20      205.91      283.85     60.29 o
   9  13  20       31.50       41.11     62.55 o
  10  13  20       97.95       34.06    176.08 o
   0  14  20     2563.54     2731.13     78.67 o
   1  14  20       11.16      -10.04     24.41 o
   2  14  20      426.99      539.48     34.37 o
   3  14  20       89.15       76.41     29.16 o
   4  14  20      484.80      334.96     45.23 o
   5  14  20       71.23       62.91     36.49 o
   6  14  20       12.82        8.23     43.34 o
   7  14  20      130.86      104.30     51.70 o
   8  14  20      109.27      124.31     56.61 o
   9  14  20      131.96      159.54     69.92 o
  10  14  20      108.38       14.90     83.23 o
   0  15  20     1615.01     1491.09     67.81 o
   1  15  20      910.89      789.70     37.01 o
   2  15  20      333.31      406.06     34.20 o
   3  15  20      514.77      449.48     45.99 o
   4  15  20      152.12      121.47     37.05 o
   5  15  20       67.56       52.13     40.99 o
   6  15  20      197.12      181.86     46.81 o
   7  15  20       70.14      101.64     49.04 o
   8  15  20       53.89       25.33     50.33 o
   9  15  20      117.21       44.83     64.67 o
  10  15  20      169.77      242.98     90.36 o
   0  16  20     1246.24     1197.88     70.63 o
   1  16  20       49.72       58.99     35.58 o
   2  16  20      133.55       92.67     31.03 o
   3  16  20     1879.08     1778.99     77.30 o
   4  16  20      357.59      283.36     40.01 o
   5  16  20       17.94       40.16     38.45 o
   6  16  20      274.08      244.23     56.77 o
   7  16  20        9.31       36.40     52.25 o
   8  16  20       25.09       49.72     55.63 o
   9  16  20      119.93       96.03     68.11 o
   0  17  20      402.38      314.29     60.15 o
   1  17  20      441.06      418.03     42.50 o
   2  17  20     4414.03     4015.00     92.75 o
   3  17  20      184.71       95.57     35.76 o
   4  17  20      396.34      431.32     47.31 o
   5  17  20       86.38       58.52     41.09 o
   6  17  20       33.69      -20.42     46.62 o
   7  17  20        9.61      -20.80     56.12 o
   8  17  20      138.84      176.45     66.96 o
   9  17  20       72.38      216.12     77.80 o
   0  18  20      151.75       62.62     49.10 o
   1  18  20     1002.80      975.44     56.80 o
   2  18  20     2161.46     2103.83     73.52 o
   3  18  20      221.06      110.28     48.06 o
   4  18  20       77.83      140.04     40.53 o
   5  18  20       38.71       98.19     44.14 o
   6  18  20       18.77       74.08     50.77 o
   7  18  20       92.03      138.52     58.66 o
   8  18  20      323.82      197.00    113.70 o
   9  18  20       31.04      -14.05     91.52 o
   0  19  20     1837.27     1759.09     79.53 o
   1  19  20       98.28      160.28     38.26 o
   2  19  20      206.00      193.98     38.43 o
   3  19  20      179.91      180.63     49.08 o
   4  19  20      451.56      484.20     48.89 o
   5  19  20      327.05      324.20     62.71 o
   6  19  20       97.98       75.02     69.28 o
   7  19  20      111.49      153.42     64.83 o
   8  19  20      108.82       66.63     78.10 o
   9  19  20       13.07      -96.29     96.29 o
   0  20  20      324.52      295.44     48.89 o
   1  20  20      190.73      217.12     39.77 o
   2  20  20      609.71      545.89     71.66 o
   3  20  20      341.78      293.01     40.68 o
   4  20  20       34.30       58.07     47.07 o
   5  20  20      202.73      108.85     47.74 o
   6  20  20      125.61      135.58     56.99 o
   7  20  20      179.42      257.47     70.02 o
   8  20  20       13.35      -44.72    129.63 o
   0  21  20       13.84      104.04     59.47 o
   1  21  20      186.73      143.41     39.64 o
   2  21  20      222.96      183.39     41.54 o
   3  21  20      218.33      171.16     46.66 o
   4  21  20       78.22      106.69     43.94 o
   5  21  20       22.57      -41.60     47.52 o
   6  21  20       18.40        5.48     88.33 o
   7  21  20      119.15       67.12     76.73 o
   8  21  20       30.41      163.66     93.70 o
   0  22  20       44.11       64.59     69.74 o
   1  22  20      429.29      430.43     51.57 o
   2  22  20      581.55      584.99     58.13 o
   3  22  20       42.14      124.89     41.41 o
   4  22  20      100.92      117.89     52.00 o
   5  22  20       54.51       19.39     47.53 o
   6  22  20      302.66      356.94     89.40 o
   7  22  20      195.42      240.22     83.81 o
   8  22  20       11.99      -94.53     94.53 o
   0  23  20      593.95      607.75     75.92 o
   1  23  20      119.73      124.63     43.65 o
   2  23  20      170.25      100.84     50.10 o
   3  23  20      263.94      328.32     56.12 o
   4  23  20        3.04      -28.18     45.80 o
   5  23  20      213.84      232.88     63.04 o
   6  23  20      306.47      310.00     85.45 o
   7  23  20      131.62       95.59     94.96 o
   0  24  20      247.86      260.11    102.09 o
   1  24  20      131.39      159.54     44.59 o
   2  24  20      172.33       99.95     46.41 o
   3  24  20       34.00       15.64     45.36 o
   4  24  20      242.94      281.25     58.70 o
   5  24  20       21.92       50.23     51.26 o
   6  24  20       51.97      109.42     76.51 o
   7  24  20       62.88      146.41     97.13 o
   0  25  20       14.01        5.67     96.34 o
   1  25  20       58.65       44.84     46.56 o
   2  25  20      101.45       36.02     47.16 o
   3  25  20      259.75      125.17     50.60 o
   4  25  20       17.17        4.30     55.10 o
   5  25  20      156.27      220.09     64.64 o
   6  25  20       34.70      -47.80     77.92 o
   7  25  20       35.35       42.73     99.16 o
   0  26  20       82.25      128.34     73.23 o
   1  26  20       82.68      107.08     52.70 o
   2  26  20      286.24      359.02     58.26 o
   3  26  20      165.77      112.52     54.92 o
   4  26  20      248.73      320.85     69.85 o
   5  26  20       19.85       21.40    128.42 o
   6  26  20      100.30      -93.60     93.60 o
   0  27  20      522.34      328.63    117.56 o
   1  27  20      150.65      144.04     54.23 o
   2  27  20      141.49      105.04     50.18 o
   3  27  20       43.11       45.36     53.37 o
   4  27  20       29.08      -23.47     64.82 o
   5  27  20       21.41      123.18     90.06 o
   6  27  20       42.54       74.79    140.55 o
   0  28  20      275.65       39.20     96.56 o
   1  28  20      182.13      139.66     63.18 o
   2  28  20      100.16      162.40     65.44 o
   3  28  20      311.62      619.82    102.41 o
   4  28  20       10.97       -2.63     86.90 o
   5  28  20       29.18      -22.03    102.60 o
   0  29  20        0.22      314.69    127.92 o
   1  29  20       22.07       57.26     80.02 o
   2  29  20       17.00       96.04    121.34 o
   3  29  20      266.93      264.36    123.40 o
   4  29  20      486.76      546.78    157.45 o
   0  30  20       70.74      370.90    204.85 o
   1  30  20       80.50      140.02     99.77 o
   2  30  20      218.42      158.57    157.41 o
   3  30  20        0.27     -125.76    125.76 o
   0  31  20      229.24      -29.75    200.44 o
   1  31  20      150.26      491.47    146.10 o
   2  31  20       91.23      369.48    160.20 o
   1   0  21      395.42      384.62     33.10 o
   2   0  21     1091.95     1099.29     46.19 o
   3   0  21     1163.84     1093.85     58.96 o
   4   0  21     2059.26     2157.20     79.38 o
   5   0  21       47.17       58.45     44.57 o
   6   0  21      199.65      216.84     41.52 o
   7   0  21      320.48      377.66     62.41 o
   8   0  21      839.70      806.22     89.34 o
   9   0  21       98.10       83.92     81.75 o
  10   0  21      236.96      238.20    105.92 o
   0   1  21       69.05      121.32     32.85 o
   1   1  21      189.62      247.55     23.37 o
   2   1  21       18.75       50.97     21.90 o
   3   1  21     5925.04     6201.15    114.94 o
   4   1  21      530.35      491.58     33.28 o
   5   1  21      764.52      689.25     33.34 o
   6   1  21       77.48       33.61     29.22 o
   7   1  21      227.51      183.51     45.41 o
   8   1  21      138.65      133.53     72.90 o
   9   1  21       24.05      -26.40     93.39 o
  10   1  21      270.64      275.54     66.59 o
  11   1  21       58.36      -69.11     82.67 o
   0   2  21      105.17      138.60     30.65 o
   1   2  21      336.45      369.02     23.85 o
   2   2  21     2394.61     2516.06     49.80 o
   3   2  21     1174.29     1176.50     42.01 o
   4   2  21      519.43      535.52     36.16 o
   5   2  21      573.02      511.10     31.87 o
   6   2  21      196.14      257.88     31.52 o
   7   2  21       11.82       -0.77     45.15 o
   8   2  21      158.54      185.65     54.14 o
   9   2  21      169.10      184.57     65.87 o
  10   2  21       28.07       62.93     62.94 o
  11   2  21       98.65      197.53     85.73 o
   0   3  21      155.56      134.75     29.74 o
   1   3  21       20.28       40.14     22.36 o
   2   3  21      806.06      721.91     28.86 o
   3   3  21      886.81      916.12     37.96 o
   4   3  21     2425.74     2334.87     61.80 o
   5   3  21     3281.77     3061.82     64.44 o
   6   3  21     1173.95     1210.55     46.41 o
   7   3  21       38.28       87.18     55.52 o
   8   3  21       26.24       64.95     52.34 o
   9   3  21       21.93      -20.80     61.96 o
  10   3  21      132.72      207.66     63.69 o
  11   3  21       33.14      -71.64    166.33 o
   0   4  21      742.78      715.69     39.40 o
   1   4  21      239.28      276.18     24.43 o
   2   4  21      736.90      801.77     29.77 o
   3   4  21     1170.06     1239.64     45.05 o
   4   4  21       80.49       95.81     30.01 o
   5   4  21      899.12      825.32     36.19 o
   6   4  21     2808.08     3005.65     75.10 o
   7   4  21      504.64      459.46     60.51 o
   8   4  21       75.04       67.61     63.70 o
   9   4  21      356.05      362.03     75.59 o
  10   4  21      208.78      195.82     73.79 o
  11   4  21      202.21      256.81     93.80 o
   0   5  21     2153.98     2247.28     65.82 o
   1   5  21      557.47      582.35     29.55 o
   2   5  21     1495.41     1455.95     35.58 o
   3   5  21     1283.81     1293.36     48.10 o
   4   5  21       97.06       86.57     28.22 o
   5   5  21      697.79      746.76     35.52 o
   6   5  21     1111.05     1090.71     45.16 o
   7   5  21       70.35       82.89     44.53 o
   8   5  21       81.67      151.60     73.79 o
   9   5  21      176.11       79.30     63.68 o
  10   5  21      204.63      312.93     73.47 o
  11   5  21       61.42     -106.96    106.96 o
   0   6  21     1066.19      893.45     43.48 o
   1   6  21     1098.92     1178.93     35.19 o
   2   6  21      196.59      223.18     25.06 o
   3   6  21     1283.36     1142.16     40.99 o
   4   6  21      139.05      111.38     27.82 o
   5   6  21      420.33      588.12     32.88 o
   6   6  21       65.70       92.41     48.55 o
   7   6  21      236.12       92.04     59.01 o
   8   6  21      338.64      414.21     63.12 o
   9   6  21        5.45       47.71     87.95 o
  10   6  21       57.07      124.72     69.37 o
  11   6  21       46.15      159.07    116.27 o
   0   7  21      106.11       45.34     35.98 o
   1   7  21      340.96      369.79     26.51 o
   2   7  21     1602.31     1421.71     41.16 o
   3   7  21      270.02      333.50     27.64 o
   4   7  21      852.34      809.33     36.43 o
   5   7  21     1101.51     1085.50     39.99 o
   6   7  21      147.42      290.94     43.69 o
   7   7  21      171.74      199.78     47.10 o
   8   7  21      145.51      216.23     59.65 o
   9   7  21      359.23      377.64     66.81 o
  10   7  21      179.73      227.42     94.92 o
   0   8  21     3417.05     3148.61     83.45 o
   1   8  21     1356.54     1291.47     37.74 o
   2   8  21      854.06      829.89     36.29 o
   3   8  21       91.60       90.10     25.49 o
   4   8  21      692.98      555.09     34.26 o
   5   8  21     1509.05     1434.59     46.81 o
   6   8  21      197.58      202.91     38.09 o
   7   8  21      625.48      759.53     57.32 o
   8   8  21      186.81      263.11     62.33 o
   9   8  21      131.13      153.74     62.92 o
  10   8  21       33.97       74.59     71.55 o
   0   9  21     1915.06     1880.47     66.84 o
   1   9  21      207.52      246.13     25.24 o
   2   9  21      997.04     1033.96     37.33 o
   3   9  21     3299.53     3085.11     61.22 o
   4   9  21     1132.66     1138.47     41.64 o
   5   9  21     2176.93     2137.34     59.74 o
   6   9  21       51.50       65.87     42.11 o
   7   9  21      274.67      280.45     49.80 o
   8   9  21       34.41        2.97     59.68 o
   9   9  21       34.68       -0.52     63.15 o
  10   9  21      106.00      141.29     77.88 o
   0  10  21       76.50       82.53     36.56 o
   1  10  21        9.25        2.14     24.63 o
   2  10  21      129.39      177.59     29.82 o
   3  10  21      112.96      108.03     26.78 o
   4  10  21      864.66      795.16     39.80 o
   5  10  21      959.82     1043.43     44.08 o
   6  10  21      162.63      177.19     56.11 o
   7  10  21       16.18       -3.88     48.12 o
   8  10  21       68.93      154.98     60.45 o
   9  10  21       81.58      132.24     73.51 o
  10  10  21       35.49       40.92     84.23 o
   0  11  21     3716.18     3791.55     96.30 o
   1  11  21       68.69      206.29     29.98 o
   2  11  21     2122.53     2212.80     59.87 o
   3  11  21      149.14      150.46     33.70 o
   4  11  21      261.47      242.11     36.19 o
   5  11  21      235.41      275.41     35.86 o
   6  11  21       78.86       20.35     42.58 o
   7  11  21        5.60        2.72     47.70 o
   8  11  21        0.88      -55.71     55.71 o
   9  11  21       28.27       67.20     63.58 o
  10  11  21       17.21      -11.29    110.07 o
   0  12  21      115.89       34.16     35.71 o
   1  12  21     2031.45     1773.84     43.58 o
   2  12  21     1350.64     1252.23     41.64 o
   3  12  21     1092.09     1023.52     38.70 o
   4  12  21      817.64      725.35     45.53 o
   5  12  21      104.13       15.15     43.86 o
   6  12  21      352.16      324.25     52.62 o
   7  12  21      260.36      296.42     52.19 o
   8  12  21      281.85      201.83     57.87 o
   9  12  21      142.21      196.35     64.68 o
  10  12  21       36.66      183.68     81.60 o
   0  13  21      502.21      564.42     47.62 o
   1  13  21      334.29      308.82     28.93 o
   2  13  21      524.40      516.42     35.08 o
   3  13  21       83.49       41.56     28.27 o
   4  13  21     1342.83     1251.45     57.15 o
   5  13  21       51.93       31.00     36.99 o
   6  13  21      189.78      182.92     50.13 o
   7  13  21       41.83       -4.79     49.27 o
   8  13  21       52.90       57.73     51.24 o
   9  13  21      307.47      280.81     68.97 o
  10  13  21      285.95      274.54     92.01 o
   0  14  21      865.59      892.25     49.21 o
   1  14  21     1042.10      961.54     39.86 o
   2  14  21     1010.28      928.06     41.56 o
   3  14  21     1743.28     1554.58     48.93 o
   4  14  21       43.55       59.87     34.58 o
   5  14  21      164.52      135.97     41.67 o
   6  14  21      187.42      259.43     51.38 o
   7  14  21      129.30       92.99     60.70 o
   8  14  21       23.04       26.58     54.90 o
   9  14  21      178.35      201.43     69.05 o
  10  14  21       76.33       97.31     88.54 o
   0  15  21       99.81       43.09     40.96 o
   1  15  21      456.95      460.17     33.22 o
   2  15  21      595.54      650.38     42.70 o
   3  15  21      629.73      658.75     44.86 o
   4  15  21      289.16      257.67     40.87 o
   5  15  21      546.73      558.43     56.70 o
   6  15  21      134.69      128.34     46.38 o
   7  15  21       89.97       67.70     66.04 o
   8  15  21      339.43      432.85     72.26 o
   9  15  21      104.23       98.86     67.09 o
   0  16  21     1040.90     1013.58     52.78 o
   1  16  21      263.89      237.09     32.43 o
   2  16  21       96.68       95.20     32.86 o
   3  16  21      106.95      125.84     35.00 o
   4  16  21      895.92      947.20     58.10 o
   5  16  21      213.36      174.99     45.59 o
   6  16  21        2.76       30.29     46.49 o
   7  16  21       55.79       -2.91     53.87 o
   8  16  21       88.68       85.88     79.06 o
   9  16  21       92.54       68.12    162.51 o
   0  17  21      199.04      136.95     43.31 o
   1  17  21     1258.72      996.69     47.89 o
   2  17  21       36.07      -11.70     34.85 o
   3  17  21     1183.31     1122.80     62.27 o
   4  17  21      277.24      194.52     55.25 o
   5  17  21      136.13      174.70     44.85 o
   6  17  21        9.29       47.47     52.44 o
   7  17  21       50.70       42.46     60.81 o
   8  17  21       91.42      111.61     73.66 o
   9  17  21       54.70      191.95    113.20 o
   0  18  21      108.44       91.14     49.61 o
   1  18  21      298.46      250.24     42.80 o
   2  18  21      287.52      361.71     53.19 o
   3  18  21      350.71      284.70     61.33 o
   4  18  21       32.45       -8.50     43.71 o
   5  18  21       40.70       39.25     50.52 o
   6  18  21       96.57      148.72     49.81 o
   7  18  21       54.08       12.82     58.26 o
   8  18  21       15.77       33.05     84.99 o
   9  18  21      138.00      226.39     98.77 o
   0  19  21       14.70      -47.67     47.67 o
   1  19  21      635.59      563.87     43.31 o
   2  19  21       85.00       78.02     37.19 o
   3  19  21      648.13      652.95     47.72 o
   4  19  21       47.19       19.81     45.57 o
   5  19  21      193.68      230.32     51.57 o
   6  19  21       29.64       65.89     78.50 o
   7  19  21       31.83       28.93     61.04 o
   8  19  21       56.21      -15.82     79.38 o
   0  20  21        5.98      -17.73     60.56 o
   1  20  21       45.49       91.97     41.10 o
   2  20  21       79.17       89.13     43.12 o
   3  20  21      114.38       68.29     47.83 o
   4  20  21       69.01       44.61     43.45 o
   5  20  21       65.88       16.09     48.80 o
   6  20  21      100.53      -22.43     72.17 o
   7  20  21        0.76       14.25     68.15 o
   8  20  21      100.91      266.04     85.58 o
   0  21  21       82.88      -86.53     86.53 o
   1  21  21       16.98      -19.33     39.04 o
   2  21  21      194.19      191.58     43.06 o
   3  21  21       15.29      -45.56     45.56 o
   4  21  21      176.04      155.67     46.65 o
   5  21  21      247.91      227.12     55.39 o
   6  21  21       80.11       30.85     60.98 o
   7  21  21      152.64      120.92     82.71 o
   8  21  21       22.32      101.63     97.11 o
   0  22  21       20.80      -12.65     70.83 o
   1  22  21      126.71      208.45     43.91 o
   2  22  21      187.55      117.84     53.73 o
   3  22  21       27.51       70.06     49.64 o
   4  22  21      133.14      161.11     50.01 o
   5  22  21      183.01      203.31     54.82 o
   6  22  21      181.92      153.50     62.15 o
   7  22  21      271.82      145.38     94.85 o
   8  22  21      108.89      162.18    114.27 o
   0  23  21       18.10       45.55     70.69 o
   1  23  21       83.42       90.78     45.53 o
   2  23  21       23.80      -25.37     42.54 o
   3  23  21        3.06       47.48     45.93 o
   4  23  21       48.48       49.93     47.39 o
   5  23  21        9.81      -49.87     51.27 o
   6  23  21       79.83      100.79     92.18 o
   7  23  21      330.82      504.09    117.10 o
   0  24  21      164.30       60.64     80.97 o
   1  24  21       65.34       79.71     52.17 o
   2  24  21      125.78       76.27     43.68 o
   3  24  21       82.27      101.04     49.71 o
   4  24  21        7.78       56.72     49.77 o
   5  24  21        4.85       54.57     53.99 o
   6  24  21      138.97      119.16     87.88 o
   7  24  21       62.06       69.14    139.44 o
   0  25  21      252.26      405.38     85.19 o
   1  25  21      138.11       33.08     50.46 o
   2  25  21       64.57      -26.54     48.55 o
   3  25  21      119.35      166.05     54.41 o
   4  25  21      292.65       79.29     80.68 o
   5  25  21      101.56      126.13     75.21 o
   6  25  21      155.65       28.94     98.83 o
   0  26  21       37.76       85.36     78.66 o
   1  26  21        2.28       41.33     58.88 o
   2  26  21       18.16        5.37     54.78 o
   3  26  21       64.12      103.39     60.51 o
   4  26  21      197.31      207.04     66.26 o
   5  26  21      282.57      357.02     89.22 o
   6  26  21       30.78      -74.59     95.86 o
   0  27  21      130.85       93.91     79.85 o
   1  27  21      176.91      229.14     58.30 o
   2  27  21       47.22       50.09     50.67 o
   3  27  21        0.46       -0.13     65.59 o
   4  27  21      360.74      401.95     79.11 o
   5  27  21      176.86      162.29    126.71 o
   0  28  21        3.06      141.97    141.97 o
   1  28  21        0.45      -33.00     70.86 o
   2  28  21      304.86      191.01    112.79 o
   3  28  21      187.41      249.97     86.79 o
   4  28  21      326.58      250.01    122.75 o
   5  28  21      238.12      195.20    109.41 o
   0  29  21      235.80      219.33    111.17 o
   1  29  21        4.80       61.72     89.11 o
   2  29  21      216.39      223.04    108.25 o
   3  29  21       38.30      184.97    172.65 o
   4  29  21       29.83      202.72    105.77 o
   0  30  21       13.31      267.72    211.94 o
[truncated: 142,056 more chars]
